# Supplementary material for: N-[(Piperidin-1-yl)carbothioyl]benz­amide
Source: Acta Crystallogr Sect E Struct Rep Online. 2010 Oct 23;66(Pt 11):o2896. doi: 10.1107/S160053681004170X (PMC3009313; doi:10.1107/S160053681004170X)
Supplement: Supplementary file 2 [file e-66-o2896-Isup2.hkl]

# 
# h,k,l, Fc-squared, Fo-squared, sigma(Fo-squared) and status flag 
# 
data_I
_shelx_title ' A in P2(1)/c' 
_shelx_refln_list_code          4 
_shelx_F_calc_maximum      126.09 
_exptl_crystal_F_000       528.00 
_reflns_d_resolution_high  0.8410 
 
loop_ 
 _symmetry_equiv_pos_as_xyz 
 'x, y, z' 
 '-x, y+1/2, -z+1/2' 
 '-x, -y, -z' 
 'x, -y-1/2, z-1/2' 
 
_cell_length_a    10.9134 
_cell_length_b    14.2974 
_cell_length_c     8.3232 
_cell_angle_alpha  90.000 
_cell_angle_beta  102.212 
_cell_angle_gamma  90.000 
 
_shelx_F_squared_multiplier     1.000 
 
loop_ 
 _refln_index_h 
 _refln_index_k 
 _refln_index_l 
 _refln_F_squared_calc 
 _refln_F_squared_meas 
 _refln_F_squared_sigma 
 _refln_observed_status 
   1   0   0     3731.40     4577.87     98.84 o 
   2   0   0       58.30       54.81      3.15 o 
   3   0   0      134.89      156.95      6.48 o 
   4   0   0      960.68     1139.79     28.79 o 
   5   0   0     1787.96     1885.01     33.09 o 
   6   0   0      349.36      352.67     10.02 o 
   7   0   0     1722.53     1869.18     34.80 o 
   8   0   0       21.34       24.59      3.99 o 
   9   0   0      731.01      771.97     19.38 o 
  10   0   0        6.84        6.44      4.98 o 
  11   0   0       12.57       20.24      4.84 o 
  12   0   0       90.84      105.37     12.04 o 
   1   1   0        9.67       11.78      0.98 o 
   2   1   0     1163.20     1305.80     17.58 o 
   3   1   0      723.34      817.41     12.31 o 
   4   1   0     2384.42     2485.09     33.44 o 
   5   1   0      938.56     1000.55     15.88 o 
   6   1   0      379.15      413.89      8.94 o 
   7   1   0        5.35        4.85      1.92 o 
   8   1   0     1249.99     1269.63     18.70 o 
   9   1   0        4.31        3.54      2.40 o 
  10   1   0      466.16      473.49     11.91 o 
  11   1   0        1.52       12.71      3.12 o 
  12   1   0        3.86        9.71      5.25 o 
   0   2   0     7690.77     7917.74    298.83 o 
   1   2   0     3367.59     3635.10     40.93 o 
   2   2   0      115.25      108.39      2.63 o 
   3   2   0        9.44       13.04      1.51 o 
   4   2   0      105.73      106.68      3.43 o 
   5   2   0       73.15       79.11      3.41 o 
   6   2   0      230.63      254.87      6.59 o 
   7   2   0        3.48        2.71      2.19 o 
   8   2   0       20.37       16.09      3.04 o 
   9   2   0      111.13      108.24      5.36 o 
  10   2   0      131.87      128.18      5.33 o 
  11   2   0        2.96        5.15      3.45 o 
  12   2   0        0.45        5.96      3.66 o 
   1   3   0      214.50      205.47      3.13 o 
   2   3   0     2889.89     3055.01     35.48 o 
   3   3   0     1890.92     2025.48     33.02 o 
   4   3   0     1649.65     1712.44     24.10 o 
   5   3   0      102.11       83.52      3.35 o 
   6   3   0        5.72        2.00      1.78 o 
   7   3   0       78.74       78.22      3.90 o 
   8   3   0      465.91      442.73     11.32 o 
   9   3   0      642.23      644.96     13.81 o 
  10   3   0       67.71       76.34      5.37 o 
  11   3   0      159.09      161.38      7.80 o 
  12   3   0        5.69        7.98      4.96 o 
   0   4   0    15898.04    16624.18    758.26 o 
   1   4   0     1770.63     1694.25     18.09 o 
   2   4   0      750.61      745.29     10.61 o 
   3   4   0       69.36       61.43      3.78 o 
   4   4   0      266.93      270.48      5.65 o 
   5   4   0      907.59      926.94     20.95 o 
   6   4   0        8.21        4.13      1.75 o 
   7   4   0       88.22       89.88      4.15 o 
   8   4   0       96.00      104.18     10.67 o 
   9   4   0      662.66      682.86     19.11 o 
  10   4   0       24.38       18.75      8.98 o 
  11   4   0       13.68       21.94      4.35 o 
  12   4   0       77.90       80.03      6.30 o 
   1   5   0     4099.16     4572.19     46.23 o 
   2   5   0      698.93      726.46      9.07 o 
   3   5   0     1896.72     2063.04     26.00 o 
   4   5   0     1375.86     1399.36     27.09 o 
   5   5   0      275.00      228.60      5.30 o 
   6   5   0       24.02       25.11      3.59 o 
   7   5   0       17.31       16.46      3.68 o 
   8   5   0      818.84      813.96     20.95 o 
   9   5   0       82.00       79.57      6.69 o 
  10   5   0        2.29       -4.41      4.63 o 
  11   5   0      154.29      152.51     12.93 o 
  12   5   0        2.29        8.88      3.73 o 
   0   6   0     1403.35     1524.13     29.53 o 
   1   6   0      139.62      126.36      2.76 o 
   2   6   0     2068.03     2270.33     25.23 o 
   3   6   0      292.43      307.40      6.51 o 
   4   6   0      387.05      399.84     11.49 o 
   5   6   0       42.54       46.27      5.94 o 
   6   6   0      109.22       96.57      7.31 o 
   7   6   0      388.61      347.88     17.76 o 
   8   6   0       60.84       59.69      9.08 o 
   9   6   0       53.36       49.88      5.81 o 
  10   6   0       18.22       15.32      4.79 o 
  11   6   0       10.47        9.98      5.40 o 
   1   7   0       83.48       84.48      2.43 o 
   2   7   0      880.32      922.36     11.70 o 
   3   7   0      122.45      122.50      4.12 o 
   4   7   0       34.08       31.76      3.08 o 
   5   7   0      155.86      158.89      7.68 o 
   6   7   0        1.42        3.33      3.08 o 
   7   7   0      106.31      104.65      7.26 o 
   8   7   0      395.78      369.84     13.80 o 
   9   7   0        0.75        8.27      4.22 o 
  10   7   0      102.44      110.22      8.57 o 
  11   7   0       68.46       78.46      7.82 o 
   0   8   0      779.03      690.82     12.61 o 
   1   8   0        1.16        0.71      1.15 o 
   2   8   0     2230.69     2316.74     23.83 o 
   3   8   0      187.45      195.55      5.47 o 
   4   8   0      236.45      250.41      6.55 o 
   5   8   0      170.44      160.59      7.99 o 
   6   8   0      286.01      230.99     23.52 o 
   7   8   0      446.12      438.35     14.94 o 
   8   8   0       22.52       13.55      4.54 o 
   9   8   0      586.13      590.31     28.45 o 
  10   8   0        0.52       -5.03      5.03 o 
  11   8   0        2.38       10.39      5.09 o 
   1   9   0      199.66      196.01      9.17 o 
   2   9   0      158.45      142.53      3.54 o 
   3   9   0      113.92      103.00      4.18 o 
   4   9   0       88.74       87.00      4.05 o 
   5   9   0       86.55       86.08      6.26 o 
   6   9   0      305.54      325.70     12.49 o 
   7   9   0      448.33      423.70     15.08 o 
   8   9   0        2.19        5.37      8.29 o 
   9   9   0       17.54       22.24      5.52 o 
  10   9   0        5.75        6.35      5.07 o 
   0  10   0      760.39      727.79     14.90 o 
   1  10   0       25.68       21.79      2.03 o 
   2  10   0       73.82       82.75      2.91 o 
   3  10   0      227.75      234.66      5.94 o 
   4  10   0        0.70        1.29      3.24 o 
   5  10   0        0.06       -0.01      3.51 o 
   6  10   0        0.18        4.48      3.73 o 
   7  10   0        3.85        9.14      4.54 o 
   8  10   0       83.30       63.17     15.61 o 
   9  10   0       71.47       69.97      7.44 o 
  10  10   0        4.36        8.00      5.09 o 
   1  11   0      158.98      159.78      4.56 o 
   2  11   0      212.30      200.14      5.48 o 
   3  11   0       10.26        9.71      2.21 o 
   4  11   0       14.83       15.79      2.60 o 
   5  11   0       55.33       55.43      5.80 o 
   6  11   0        8.82       13.24      4.46 o 
   7  11   0       46.25       43.74      7.10 o 
   8  11   0       28.81       22.02      5.41 o 
   9  11   0       13.48       16.26      6.46 o 
   0  12   0      182.18      172.80      6.38 o 
   1  12   0        0.16        0.32      1.75 o 
   2  12   0       61.28       53.85      3.19 o 
   3  12   0        8.86       12.44      2.22 o 
   4  12   0       95.36       88.52      4.13 o 
   5  12   0        8.70       10.84      3.60 o 
   6  12   0       52.35       61.14      7.63 o 
   7  12   0      247.57      253.57     12.51 o 
   8  12   0        5.45        9.67      6.38 o 
   1  13   0       42.38       38.54      2.97 o 
   2  13   0       97.32       96.02      5.78 o 
   3  13   0       10.00        9.59      2.47 o 
   4  13   0        9.51       11.96      2.62 o 
   5  13   0        9.39       15.83      3.47 o 
   6  13   0        8.61        6.95      4.49 o 
   7  13   0       18.58       16.55      5.23 o 
   8  13   0        9.80       24.36      5.91 o 
   0  14   0        1.41        0.88      3.64 o 
   1  14   0        1.12        2.86      3.13 o 
   2  14   0        1.39       -2.21      2.21 o 
   3  14   0       61.31       49.61      3.61 o 
   4  14   0        0.24        3.47      2.66 o 
   5  14   0       21.59       29.84      4.10 o 
   6  14   0       83.42       88.86      6.63 o 
   7  14   0        0.22        4.81      5.01 o 
   1  15   0       36.85       44.95      4.11 o 
   2  15   0        3.91        5.99      2.61 o 
   3  15   0        1.71        6.73      2.77 o 
   4  15   0       31.69       39.04      3.67 o 
   5  15   0       22.19       25.39      4.22 o 
   0  16   0       40.24       52.33      6.18 o 
   1  16   0       27.51       35.12      4.07 o 
   2  16   0       85.26       89.19      6.35 o 
   3  16   0        0.37        3.31      3.13 o 
   4  16   0        0.47        4.21      3.60 o 
 -12   1   1       20.76       22.79      4.43 o 
 -11   1   1       87.79       93.73      8.05 o 
 -10   1   1      175.55      200.46      6.63 o 
  -9   1   1      497.97      511.55     10.52 o 
  -8   1   1       69.43       77.74      4.32 o 
  -7   1   1      120.77      115.36      4.57 o 
  -6   1   1      237.84      212.79      5.80 o 
  -5   1   1      592.64      617.02     10.81 o 
  -4   1   1      440.15      464.32      9.82 o 
  -3   1   1      336.94      299.24      6.58 o 
  -2   1   1     2133.93     2289.13     29.17 o 
  -1   1   1     1002.58      988.80     16.50 o 
   0   1   1       30.64       31.42      1.09 o 
   1   1   1      893.38      928.08     10.13 o 
   2   1   1     3260.62     3716.76     41.18 o 
   3   1   1      187.78      180.51      5.58 o 
   4   1   1     2820.63     3219.82     37.09 o 
   5   1   1        2.07        3.93      1.45 o 
   6   1   1      326.97      334.07      6.90 o 
   7   1   1       81.72       93.24      3.88 o 
   8   1   1      273.47      249.96      6.70 o 
   9   1   1      506.99      505.97     10.49 o 
  10   1   1       31.35       34.52      3.29 o 
  11   1   1       43.27       56.11      4.21 o 
  12   1   1       23.53       31.99      4.50 o 
 -12   2   1       93.81      125.83      9.67 o 
 -11   2   1      189.07      200.26      8.64 o 
 -10   2   1      232.42      264.13     12.65 o 
  -9   2   1        9.03       14.64      5.78 o 
  -8   2   1        0.24        1.33      2.41 o 
  -7   2   1        7.18       13.41      3.87 o 
  -6   2   1       46.02       32.07      2.48 o 
  -5   2   1       32.15       25.34      2.27 o 
  -4   2   1       26.65       41.17      2.08 o 
  -3   2   1     3183.83     3355.84     43.25 o 
  -2   2   1    11188.79    12528.85    119.48 o 
  -1   2   1     2384.10     2194.14     36.44 o 
   0   2   1     3018.15     3005.71     30.30 o 
   1   2   1     5598.11     6060.51     67.22 o 
   2   2   1     1289.33     1457.62     17.94 o 
   3   2   1       26.88       29.49      2.08 o 
   4   2   1      339.32      378.66      7.72 o 
   5   2   1       68.88       57.27      3.79 o 
   6   2   1      500.32      527.80     10.31 o 
   7   2   1     1095.83     1127.22     16.64 o 
   8   2   1      495.21      511.25     10.06 o 
   9   2   1       61.03       57.68      5.06 o 
  10   2   1        0.15        3.16      2.66 o 
  11   2   1       91.77       92.85      7.73 o 
  12   2   1       61.94       72.04      5.99 o 
 -12   3   1       26.74       34.27      5.21 o 
 -11   3   1       79.91       74.89      5.68 o 
 -10   3   1      636.08      660.83     19.28 o 
  -9   3   1       97.02       93.44     10.94 o 
  -8   3   1      397.09      408.46     10.57 o 
  -7   3   1      488.94      485.64     10.22 o 
  -6   3   1     1177.80     1205.15     18.93 o 
  -5   3   1     1218.21     1254.51     19.06 o 
  -4   3   1     1566.10     1751.51     24.33 o 
  -3   3   1      271.64      293.35      5.39 o 
  -2   3   1        1.55        1.89      0.65 o 
  -1   3   1     9263.28    10133.76     89.78 o 
   0   3   1      642.17      613.36      7.33 o 
   1   3   1     1973.77     2094.83     21.86 o 
   2   3   1     3347.60     3620.99     41.71 o 
   3   3   1     1322.02     1415.33     20.40 o 
   4   3   1     1766.71     2020.94     28.54 o 
   5   3   1        7.56        7.35      1.85 o 
   6   3   1       26.88       18.99      2.40 o 
   7   3   1      109.41       98.46      4.56 o 
   8   3   1        0.08        3.61      2.11 o 
   9   3   1      756.43      730.74     21.40 o 
  10   3   1        5.58        8.35      3.15 o 
  11   3   1       11.12       19.90      4.64 o 
  12   3   1       30.09       34.41      4.75 o 
 -12   4   1       35.54       38.93      6.29 o 
 -11   4   1       28.29       26.86      5.52 o 
 -10   4   1        4.77        1.95      3.95 o 
  -9   4   1       40.54       39.71      9.61 o 
  -8   4   1        0.05        0.85      3.02 o 
  -7   4   1        7.68        4.51      2.02 o 
  -6   4   1        5.17        8.95      2.78 o 
  -5   4   1       31.05       27.86      2.29 o 
  -4   4   1      370.85      383.78     10.20 o 
  -3   4   1      492.98      479.56     12.28 o 
  -2   4   1      270.75      321.21      6.51 o 
  -1   4   1       14.57       23.19      1.08 o 
   0   4   1      871.12      865.59     10.22 o 
   1   4   1       36.05       33.64      1.50 o 
   2   4   1      260.05      259.16      4.96 o 
   3   4   1       77.74       96.39      2.97 o 
   4   4   1      463.92      455.95      8.85 o 
   5   4   1      266.39      293.64      7.70 o 
   6   4   1       36.12       38.78      4.74 o 
   7   4   1      775.77      761.87     14.55 o 
   8   4   1       95.07       90.86      4.90 o 
   9   4   1      367.32      328.73     20.51 o 
  10   4   1       65.63       59.83      4.94 o 
  11   4   1        1.70        2.51      3.18 o 
 -12   5   1        1.06        8.39      5.21 o 
 -11   5   1       57.31       49.46      8.44 o 
 -10   5   1       15.50       12.66      4.65 o 
  -9   5   1       20.16       27.61      5.96 o 
  -8   5   1      161.50      150.59      9.16 o 
  -7   5   1      147.06      136.52      7.15 o 
  -6   5   1        4.75        8.35      2.65 o 
  -5   5   1      114.58       96.99      5.32 o 
  -4   5   1       25.55       23.02      3.08 o 
  -3   5   1      406.21      438.89      8.80 o 
  -2   5   1        7.64        5.51      0.94 o 
  -1   5   1       37.26       30.46      1.41 o 
   0   5   1     6692.54     7178.58     82.47 o 
   1   5   1      583.35      552.14      7.39 o 
   2   5   1       71.24       70.34      2.10 o 
   3   5   1      404.07      455.93      7.81 o 
   4   5   1       54.25       38.53      2.79 o 
   5   5   1        3.24        5.51      1.69 o 
   6   5   1        0.46        5.15      2.18 o 
   7   5   1      185.63      184.29     11.44 o 
   8   5   1       20.98       19.84      6.51 o 
   9   5   1       55.42       67.69     11.17 o 
  10   5   1       17.01       14.90      3.57 o 
  11   5   1       14.31       19.80      3.88 o 
 -12   6   1       19.34       31.90      6.39 o 
 -11   6   1        4.86       -6.53      7.72 o 
 -10   6   1       14.07        4.23      7.69 o 
  -9   6   1       92.28       93.09      7.27 o 
  -8   6   1      818.46      741.76     20.03 o 
  -7   6   1      261.63      238.91      9.85 o 
  -6   6   1       43.21       35.66      4.14 o 
  -5   6   1        0.56        0.65      2.36 o 
  -4   6   1        0.12        6.81      3.12 o 
  -3   6   1      403.40      366.29      8.15 o 
  -2   6   1     2207.87     2126.47     39.77 o 
  -1   6   1     3946.33     4031.41     38.32 o 
   0   6   1     1831.62     1815.14     20.48 o 
   1   6   1      270.27      243.41      3.64 o 
   2   6   1      602.17      608.80      8.41 o 
   3   6   1      348.46      322.18      6.27 o 
   4   6   1      832.85      788.93     13.32 o 
   5   6   1      237.56      198.69      7.87 o 
   6   6   1      314.59      270.11     22.12 o 
   7   6   1      370.84      364.72     13.03 o 
   8   6   1        3.05        5.52      3.78 o 
   9   6   1       36.94       27.60      4.95 o 
  10   6   1       55.68       58.25      7.73 o 
  11   6   1       56.55       50.77      5.09 o 
 -11   7   1        0.59       -3.55      4.77 o 
 -10   7   1      159.37      164.19     10.26 o 
  -9   7   1        0.06       -3.12      3.93 o 
  -8   7   1        8.66        8.49      4.19 o 
  -7   7   1       69.89       63.33      6.04 o 
  -6   7   1      387.34      351.95     11.90 o 
  -5   7   1      600.32      620.08     16.09 o 
  -4   7   1        6.80        5.94      2.11 o 
  -3   7   1       27.62       31.88      4.35 o 
  -2   7   1        3.06        7.28      1.20 o 
  -1   7   1      249.02      244.71      4.27 o 
   0   7   1     2575.85     2690.66     29.09 o 
   1   7   1      907.42      999.52     10.48 o 
   2   7   1       81.94       92.99      2.39 o 
   3   7   1      337.60      311.82      5.57 o 
   4   7   1      501.53      493.12      8.74 o 
   5   7   1      248.03      272.53     17.88 o 
   6   7   1      465.40      471.65     14.86 o 
   7   7   1      376.00      373.50     13.54 o 
   8   7   1        0.91       -0.79      3.62 o 
   9   7   1       89.32       85.59      7.47 o 
  10   7   1        2.96        1.93      4.60 o 
  11   7   1        3.40        7.17      3.70 o 
 -11   8   1        0.12        0.29      7.92 o 
 -10   8   1       16.88        9.34      5.19 o 
  -9   8   1       33.60       33.49      5.62 o 
  -8   8   1       77.27       66.46      6.43 o 
  -7   8   1      163.32      138.41      8.18 o 
  -6   8   1       82.32       65.48      6.32 o 
  -5   8   1      276.79      261.73     10.01 o 
  -4   8   1      128.08      109.41      4.82 o 
  -3   8   1      338.90      348.26      8.60 o 
  -2   8   1     2012.90     2006.84     35.05 o 
  -1   8   1      400.83      355.43      5.66 o 
   0   8   1      250.45      244.54      5.14 o 
   1   8   1      512.27      511.40      7.25 o 
   2   8   1       53.81       53.81      2.57 o 
   3   8   1      121.16      124.59      2.89 o 
   4   8   1       13.55       14.44      3.07 o 
   5   8   1      189.86      171.46      8.50 o 
   6   8   1       94.34       88.80      6.95 o 
   7   8   1       30.32       34.81      5.04 o 
   8   8   1       17.82       20.95      5.14 o 
   9   8   1       28.57       27.89      7.70 o 
  10   8   1        0.01        0.34      6.67 o 
 -10   9   1       19.12       28.84      6.08 o 
  -9   9   1        1.99       -0.76      4.58 o 
  -8   9   1      109.15       81.12     11.55 o 
  -7   9   1      161.46      163.66      9.03 o 
  -6   9   1       39.00       47.36      5.41 o 
  -5   9   1      430.48      425.74     16.01 o 
  -4   9   1      708.13      670.29     22.12 o 
  -3   9   1      172.17      157.43      5.10 o 
  -2   9   1       48.76       39.60      2.09 o 
  -1   9   1        0.12       -1.13      1.49 o 
   0   9   1     1905.52     1855.15     19.90 o 
   1   9   1       19.57       26.67      1.76 o 
   2   9   1      736.83      660.18     12.88 o 
   3   9   1       26.55       24.63      1.95 o 
   4   9   1       14.13        9.71      3.04 o 
   5   9   1       12.57       13.45      3.47 o 
   6   9   1      381.34      388.34     24.92 o 
   7   9   1       29.80       30.92      5.18 o 
   8   9   1      114.33      100.96      7.92 o 
   9   9   1       71.32       63.18      7.32 o 
  10   9   1        3.65       -1.65      4.68 o 
 -10  10   1        4.26        8.78      5.56 o 
  -9  10   1       72.47       60.95      7.17 o 
  -8  10   1      121.47      128.07      8.86 o 
  -7  10   1        0.06       -3.23      3.54 o 
  -6  10   1        8.96        6.06      3.87 o 
  -5  10   1        7.80        8.53      3.90 o 
  -4  10   1      153.79      146.43      6.09 o 
  -3  10   1      471.04      435.75      9.39 o 
  -2  10   1      216.08      198.68      5.24 o 
  -1  10   1      353.48      363.88      6.47 o 
   0  10   1      458.34      476.36      7.46 o 
   1  10   1      118.52      114.19      3.65 o 
   2  10   1       73.39       78.90      2.88 o 
   3  10   1      243.34      264.62      7.05 o 
   4  10   1      945.42      947.01     19.55 o 
   5  10   1      117.25      116.73      6.52 o 
   6  10   1       16.15       16.58      6.64 o 
   7  10   1        0.24        2.04      4.07 o 
   8  10   1       30.55       34.73      9.50 o 
   9  10   1        0.06        2.19      4.47 o 
  -9  11   1        2.96       -4.47      4.47 o 
  -8  11   1       24.79       17.94      5.20 o 
  -7  11   1        4.20       -0.71      8.15 o 
  -6  11   1      148.30      149.67     12.61 o 
  -5  11   1      634.62      608.31     14.30 o 
  -4  11   1      673.42      646.10     15.56 o 
  -3  11   1      574.88      560.75     11.31 o 
  -2  11   1        1.14        1.72      2.82 o 
  -1  11   1       93.38       88.12      3.50 o 
   0  11   1      686.72      654.52      9.51 o 
   1  11   1      338.21      306.97      6.52 o 
   2  11   1      406.66      373.50      7.70 o 
   3  11   1      475.61      453.16     10.02 o 
   4  11   1      308.73      314.80      8.36 o 
   5  11   1        0.03       -0.75      4.20 o 
   6  11   1       84.00       65.51      6.69 o 
   7  11   1      125.85      108.76      8.53 o 
   8  11   1        7.72        4.90     12.65 o 
   9  11   1       92.72       97.29      9.04 o 
  -9  12   1       14.58       15.75      5.30 o 
  -8  12   1       28.21       17.32      5.34 o 
  -7  12   1        6.93        6.69      4.25 o 
  -6  12   1       19.00       19.18     11.74 o 
  -5  12   1        0.39        1.03      2.60 o 
  -4  12   1        8.12        8.49      2.34 o 
  -3  12   1       38.50       34.36      5.27 o 
  -2  12   1      174.41      160.80      5.04 o 
  -1  12   1      106.15       92.92      4.49 o 
   0  12   1       19.82       18.27      2.08 o 
   1  12   1       94.65       85.31      4.02 o 
   2  12   1      105.34      107.45      4.19 o 
   3  12   1      275.99      275.87      7.74 o 
   4  12   1        0.62        2.43      2.06 o 
   5  12   1        4.50        6.38      3.46 o 
   6  12   1        0.94        2.49      7.13 o 
   7  12   1       16.45       20.97      5.38 o 
   8  12   1        0.39       -3.60      4.64 o 
  -8  13   1        6.95       10.40      5.49 o 
  -7  13   1       83.14       87.97      7.85 o 
  -6  13   1       43.44       38.90      5.67 o 
  -5  13   1        5.66        6.56      4.02 o 
  -4  13   1       24.84       26.40      2.94 o 
  -3  13   1        0.12        1.26      2.15 o 
  -2  13   1       32.07       32.48      2.91 o 
  -1  13   1       20.98       28.89      2.77 o 
   0  13   1       26.26       29.82      2.43 o 
   1  13   1      146.82      123.94      4.54 o 
   2  13   1      194.88      203.10      5.94 o 
   3  13   1        2.64        2.70      2.16 o 
   4  13   1        5.42        7.78      2.39 o 
   5  13   1       13.66       16.19      3.54 o 
   6  13   1       11.07        7.45      4.88 o 
   7  13   1        9.22        9.14      5.02 o 
  -7  14   1       14.69       17.71      5.57 o 
  -6  14   1       60.07       56.54      5.75 o 
  -5  14   1        0.84        1.41      2.98 o 
  -4  14   1       25.10       24.44      4.09 o 
  -3  14   1      143.57      144.93      6.29 o 
  -2  14   1       40.80       45.96      5.28 o 
  -1  14   1       34.71       40.75      3.29 o 
   0  14   1      159.97      156.82     10.02 o 
   1  14   1       77.08       77.32      3.95 o 
   2  14   1        0.04        1.70      2.42 o 
   3  14   1        3.07        4.47      3.02 o 
   4  14   1      150.35      157.90      8.10 o 
   5  14   1       91.59      112.82      7.39 o 
   6  14   1      128.13      154.32     10.58 o 
  -6  15   1       26.35       35.96      6.24 o 
  -5  15   1       30.52       39.38      4.72 o 
  -4  15   1       12.40       15.94      4.23 o 
  -3  15   1        9.30        8.77      3.11 o 
  -2  15   1        0.12        0.69      2.68 o 
  -1  15   1       13.57        9.56      3.60 o 
   0  15   1       73.34       82.36      5.77 o 
   1  15   1       36.85       44.63      7.25 o 
   2  15   1       44.19       48.71      8.61 o 
   3  15   1        6.82        8.13      5.23 o 
   4  15   1        0.80        5.29      3.70 o 
   5  15   1        0.09       -0.51      3.92 o 
  -4  16   1        3.69        5.02      3.39 o 
  -3  16   1        4.34        1.01      3.19 o 
  -2  16   1        6.87       15.19      4.09 o 
  -1  16   1       23.47       31.19      4.43 o 
   0  16   1        8.56       25.27      4.55 o 
   1  16   1       30.63       35.08      6.23 o 
   2  16   1        2.14        1.10      4.77 o 
   3  16   1       34.76       35.38      5.02 o 
 -12   0   2        0.01       13.99      6.43 o 
 -11   0   2       68.43       62.27      6.32 o 
 -10   0   2        1.37        3.05      3.39 o 
  -9   0   2     1003.64     1001.89     22.97 o 
  -8   0   2      958.06      967.99     29.05 o 
  -7   0   2       26.94       20.43      4.09 o 
  -6   0   2      329.66      423.52     14.75 o 
  -5   0   2     5941.69     6535.21    143.24 o 
  -4   0   2     6337.95     6938.13    105.30 o 
  -3   0   2     4048.60     4278.06     93.90 o 
  -2   0   2     9094.06    10121.71    216.10 o 
   0   0   2     2027.82     2303.30     33.03 o 
   1   0   2       71.27       68.85      2.68 o 
   2   0   2      685.09      744.08     14.26 o 
   3   0   2     2037.82      861.85     23.12 o 
   4   0   2     6155.70     7297.04    160.73 o 
   5   0   2      224.30      195.84      7.02 o 
   6   0   2      696.40      638.52     19.12 o 
   7   0   2        5.08        2.77      4.70 o 
   8   0   2        1.40        1.19      6.33 o 
   9   0   2       19.87       18.60      3.97 o 
  10   0   2       78.75      104.67      7.10 o 
  11   0   2       26.28       31.66      5.12 o 
 -12   1   2        6.78       20.72      4.73 o 
 -11   1   2       22.76       24.90      8.47 o 
 -10   1   2       58.61       64.43      4.53 o 
  -9   1   2      127.31      124.29      5.55 o 
  -8   1   2      695.68      708.25     13.95 o 
  -7   1   2      484.77      493.58     12.28 o 
  -6   1   2       56.53       62.58      3.66 o 
  -5   1   2       70.35       62.85      3.40 o 
  -4   1   2      906.07     1010.44     13.00 o 
  -2   1   2     1277.01     1209.78     64.87 o 
  -1   1   2    15315.62    16348.81    178.12 o 
   0   1   2     7658.61     8451.55     84.53 o 
   1   1   2      922.22     1028.67     13.02 o 
   2   1   2     2006.30     2341.89     27.76 o 
   3   1   2      509.17      599.99      9.62 o 
   4   1   2     3565.10     4347.93     49.53 o 
   5   1   2       95.41       92.83      4.04 o 
   6   1   2      155.04      140.42      4.96 o 
   7   1   2       13.09       11.22      2.20 o 
   8   1   2        1.21        0.39      2.34 o 
   9   1   2        0.41        2.72      2.95 o 
  10   1   2       37.54       42.43      3.63 o 
  11   1   2       14.60       13.05      3.06 o 
 -12   2   2       34.44       45.94      5.16 o 
 -11   2   2       26.56       25.34      5.47 o 
 -10   2   2        2.70       -1.35      7.07 o 
  -9   2   2       25.41       29.90      6.09 o 
  -8   2   2       27.59       24.80      2.87 o 
  -7   2   2       31.95       34.34      2.83 o 
  -6   2   2       52.24       58.94      3.09 o 
  -5   2   2       30.32       35.15      3.82 o 
  -4   2   2      488.47      531.39      7.84 o 
  -3   2   2     2371.70     2588.18     33.93 o 
  -2   2   2      895.34      878.95     13.06 o 
  -1   2   2      155.82      126.63      2.94 o 
   0   2   2       76.34       72.68      2.28 o 
   1   2   2      563.29      546.31      8.16 o 
   2   2   2     1036.42     1103.16     12.78 o 
   3   2   2        4.81        3.96      1.29 o 
   4   2   2     1176.17     1456.62     18.87 o 
   5   2   2      471.06      532.06      9.23 o 
   6   2   2        0.45        0.91      1.54 o 
   7   2   2        0.17        1.17      1.88 o 
   8   2   2      243.11      201.19      9.01 o 
   9   2   2      243.61      224.48      7.57 o 
  10   2   2        0.54        1.22      2.49 o 
  11   2   2        3.36        3.28      3.16 o 
 -12   3   2       40.32       46.22      5.08 o 
 -11   3   2       51.36       61.07      6.81 o 
 -10   3   2       89.25       80.25      8.39 o 
  -9   3   2        7.20        4.86      4.81 o 
  -8   3   2       35.59       29.79      3.07 o 
  -7   3   2      205.28      201.20      6.03 o 
  -6   3   2      525.87      523.11     10.24 o 
  -5   3   2      528.15      527.30      9.72 o 
  -4   3   2      113.72      102.08      3.89 o 
  -3   3   2       39.85       28.21      2.02 o 
  -2   3   2     1084.54     1126.66     14.08 o 
  -1   3   2       25.58       31.62      1.60 o 
   0   3   2     2852.89     2962.29     34.50 o 
   1   3   2     1426.18     1479.01     18.69 o 
   2   3   2     1008.92     1097.38     14.87 o 
   3   3   2        0.21        0.79      1.24 o 
   4   3   2      491.67      556.84      9.01 o 
   5   3   2       46.78       68.31      3.00 o 
   6   3   2      239.58      229.21      5.80 o 
   7   3   2      683.40      690.13     14.11 o 
   8   3   2      161.41      138.27      5.11 o 
   9   3   2        0.48       -2.04      2.04 o 
  10   3   2        5.00        0.53      3.11 o 
  11   3   2        6.18        7.96      3.46 o 
 -12   4   2       29.88       38.49      9.43 o 
 -11   4   2       92.55      122.71      8.93 o 
 -10   4   2       47.80       47.41      5.78 o 
  -9   4   2       65.53       70.83      6.22 o 
  -8   4   2       69.61       76.01     15.94 o 
  -7   4   2        0.01        3.10      1.79 o 
  -6   4   2      190.84      212.08      5.60 o 
  -5   4   2     2159.34     2402.04     33.18 o 
  -4   4   2     1343.43     1370.88     35.26 o 
  -3   4   2      672.67      702.09      8.98 o 
  -2   4   2      122.74      114.44      3.05 o 
  -1   4   2      104.69      106.44      2.56 o 
   0   4   2     1814.32     1941.45     20.92 o 
   1   4   2      378.66      397.41      5.71 o 
   2   4   2     1091.24     1168.15     15.95 o 
   3   4   2        4.73        2.44      1.36 o 
   4   4   2     1621.25     1674.65     25.11 o 
   5   4   2       47.86       41.19      4.22 o 
   6   4   2       13.51       13.07      2.07 o 
   7   4   2      281.10      284.96      9.05 o 
   8   4   2      120.17      129.50      5.81 o 
   9   4   2      304.36      255.30     33.55 o 
  10   4   2      147.29      140.32      6.89 o 
  11   4   2       48.07       56.01      7.13 o 
 -12   5   2       76.18       63.96     10.56 o 
 -11   5   2       72.37       90.74      8.04 o 
 -10   5   2       33.11       34.60      9.06 o 
  -9   5   2        1.92        7.06      3.97 o 
  -8   5   2       32.83       31.02      4.68 o 
  -7   5   2       85.05       78.36      5.59 o 
  -6   5   2       22.82       28.91      2.21 o 
  -5   5   2      133.61      131.83      6.11 o 
  -4   5   2     1866.81     2060.02     33.70 o 
  -3   5   2       40.55       52.17      1.88 o 
  -2   5   2       69.55       73.26      2.19 o 
  -1   5   2      657.63      635.53      7.60 o 
   0   5   2       84.38       61.67      1.73 o 
   1   5   2     1294.55     1268.61     14.74 o 
   2   5   2     1031.12     1043.46     14.79 o 
   3   5   2      167.99      183.28      4.80 o 
   4   5   2      375.81      402.09      7.96 o 
   5   5   2        2.21        1.63      2.69 o 
   6   5   2      353.41      360.52      9.06 o 
   7   5   2       19.52       28.24      2.71 o 
   8   5   2       30.02       24.76      3.42 o 
   9   5   2       26.59       18.82      6.05 o 
  10   5   2       87.08       64.40      6.72 o 
  11   5   2        7.23       14.60      4.97 o 
 -12   6   2        0.65        2.53      5.13 o 
 -11   6   2       19.90       22.64      5.73 o 
 -10   6   2       20.46       16.01      5.13 o 
  -9   6   2       40.44       35.03      5.27 o 
  -8   6   2        2.53        4.79      3.92 o 
  -7   6   2       74.66       79.75      5.80 o 
  -6   6   2       24.08       29.47      3.98 o 
  -5   6   2      106.88       96.94      5.54 o 
  -4   6   2      132.52      136.53      4.99 o 
  -3   6   2      112.34       97.24      3.04 o 
  -2   6   2      446.69      422.39      6.01 o 
  -1   6   2      705.28      694.25      7.83 o 
   0   6   2      254.89      277.05      4.74 o 
   1   6   2      393.70      404.03      6.25 o 
   2   6   2      254.11      225.46      5.29 o 
   3   6   2       44.65       40.32      2.48 o 
   4   6   2        8.36        6.66      1.66 o 
   5   6   2       15.88       19.71      2.35 o 
   6   6   2       34.25       34.04      3.39 o 
   7   6   2      163.73      162.33      8.83 o 
   8   6   2       18.47       20.98      3.25 o 
   9   6   2       16.72       13.10      3.41 o 
  10   6   2       80.00       73.02      7.87 o 
  11   6   2       22.65       22.95      5.57 o 
 -11   7   2        0.07       -3.63      4.97 o 
 -10   7   2       25.98       21.78      7.07 o 
  -9   7   2      203.04      205.36     10.52 o 
  -8   7   2       60.60       71.21     11.36 o 
  -7   7   2      148.34      118.93      7.78 o 
  -6   7   2      257.01      258.68     17.23 o 
  -5   7   2        3.21        2.38      2.69 o 
  -4   7   2       11.11       10.16      2.16 o 
  -3   7   2      650.91      704.42     10.99 o 
  -2   7   2     1325.69     1352.22     13.71 o 
  -1   7   2       90.40      100.47      2.45 o 
   0   7   2      140.29      123.45      3.99 o 
   1   7   2      467.94      491.25      8.15 o 
   2   7   2       50.09       54.27      2.29 o 
   3   7   2      642.81      665.49     12.51 o 
   4   7   2      146.44      124.66      6.21 o 
   5   7   2       84.32       85.06      4.02 o 
   6   7   2      393.57      368.54     27.94 o 
   7   7   2       88.68       88.59      7.40 o 
   8   7   2       12.05       15.43      4.53 o 
   9   7   2       17.01       21.32      4.98 o 
  10   7   2        1.25        1.68      4.29 o 
 -11   8   2      169.94      170.07     11.23 o 
 -10   8   2       79.58       76.10      8.57 o 
  -9   8   2       28.82       24.18      5.67 o 
  -8   8   2        4.97        0.11      5.30 o 
  -7   8   2       40.54       43.16      5.18 o 
  -6   8   2       54.73       50.86      4.98 o 
  -5   8   2      422.23      405.45     12.68 o 
  -4   8   2       32.57       31.88      3.10 o 
  -3   8   2      650.11      635.57      9.29 o 
  -2   8   2      639.39      607.47      8.26 o 
  -1   8   2      119.50      118.73      2.85 o 
   0   8   2       19.79       22.88      1.73 o 
   1   8   2       23.12       32.19      1.57 o 
   2   8   2      432.82      388.94      6.68 o 
   3   8   2        0.08       -0.96      1.80 o 
   4   8   2      748.94      727.37     12.48 o 
   5   8   2      562.25      538.83     22.84 o 
   6   8   2      341.58      333.00     12.82 o 
   7   8   2      142.95      136.37     14.43 o 
   8   8   2       48.47       42.34      5.96 o 
   9   8   2      145.28      153.60     10.09 o 
  10   8   2       35.65       41.90      6.47 o 
 -11   9   2        5.60        8.66      5.54 o 
 -10   9   2       92.04      108.70      9.04 o 
  -9   9   2       71.59       71.97      7.35 o 
  -8   9   2      229.79      205.95     10.56 o 
  -7   9   2      203.97      195.28      9.77 o 
  -6   9   2       22.54       21.27      4.03 o 
  -5   9   2       84.56       74.00      5.41 o 
  -4   9   2       82.98       80.21      4.40 o 
  -3   9   2      374.50      397.64      7.70 o 
  -2   9   2       36.82       40.63      2.11 o 
  -1   9   2       48.35       43.26      2.43 o 
   0   9   2      105.21       92.22      3.15 o 
   1   9   2      882.02      857.67      9.88 o 
   2   9   2      370.83      390.18      5.76 o 
   3   9   2        0.37       -1.80      1.80 o 
   4   9   2        1.13        2.15      2.97 o 
   5   9   2       72.26       70.26      5.16 o 
   6   9   2      123.58      122.02      8.11 o 
   7   9   2      120.90      129.25     11.94 o 
   8   9   2      126.32      125.87      8.81 o 
   9   9   2        0.54        3.31      4.47 o 
 -10  10   2       13.70       14.25      5.63 o 
  -9  10   2        4.58        5.45      4.92 o 
  -8  10   2       46.87       51.71      6.47 o 
  -7  10   2        2.12       -0.52      3.86 o 
  -6  10   2        0.10       -1.20      3.67 o 
  -5  10   2      252.89      245.24      8.32 o 
  -4  10   2      148.67      140.18      5.37 o 
  -3  10   2       41.35       44.26      3.13 o 
  -2  10   2        0.21       -0.68      1.36 o 
  -1  10   2       78.65       72.03      2.79 o 
   0  10   2       15.18       18.03      1.77 o 
   1  10   2      201.03      181.90      3.95 o 
   2  10   2      116.69      122.84      3.16 o 
   3  10   2        1.13        1.76      2.01 o 
   4  10   2        0.76       -1.12      2.78 o 
   5  10   2       27.31       21.61      3.81 o 
   6  10   2      326.68      325.93     13.42 o 
   7  10   2       83.73       96.43      9.02 o 
   8  10   2       10.77       15.01      4.90 o 
   9  10   2        0.45        8.53      4.70 o 
  -9  11   2        3.05        1.00      4.19 o 
  -8  11   2        3.19       -0.90      8.51 o 
  -7  11   2        6.27       11.70      4.64 o 
  -6  11   2       80.91       83.83      6.82 o 
  -5  11   2        0.39       -1.35      2.56 o 
  -4  11   2       58.28       55.14      3.69 o 
  -3  11   2        0.03        0.50      2.32 o 
  -2  11   2      228.79      200.85      8.31 o 
  -1  11   2       25.82       25.57      2.14 o 
   0  11   2       46.88       41.22      2.60 o 
   1  11   2        0.76        2.18      1.58 o 
   2  11   2      129.33      137.41      6.18 o 
   3  11   2       64.87       63.87      4.14 o 
   4  11   2       14.50       15.60      3.54 o 
   5  11   2       33.60       33.03      4.32 o 
   6  11   2       43.96       51.38      6.36 o 
   7  11   2        3.71        4.92      7.99 o 
   8  11   2        4.53       12.75      5.67 o 
  -9  12   2        1.80        1.35      4.67 o 
  -8  12   2       23.23       27.94      5.90 o 
  -7  12   2       20.14       10.32      4.83 o 
  -6  12   2       57.49       55.93     12.70 o 
  -5  12   2       21.65       22.25      3.08 o 
  -4  12   2       26.14       21.85      2.94 o 
  -3  12   2       18.26       23.26      2.60 o 
  -2  12   2      165.73      161.53      5.97 o 
  -1  12   2       44.68       43.11      4.46 o 
   0  12   2       28.88       25.50      2.37 o 
   1  12   2        0.27        2.13      2.65 o 
   2  12   2      141.45      147.66      6.86 o 
   3  12   2       33.83       36.50      4.17 o 
   4  12   2       91.55      107.90      6.59 o 
   5  12   2        0.58        1.68      4.02 o 
   6  12   2        0.35        2.49      4.77 o 
   7  12   2       32.16       32.18      6.27 o 
   8  12   2        0.19        0.59      4.42 o 
  -8  13   2       72.95       93.29      8.52 o 
  -7  13   2       12.78       15.92      5.19 o 
  -6  13   2       15.97       22.55      4.28 o 
  -5  13   2        1.55        5.32      2.96 o 
  -4  13   2        3.45        9.55      2.84 o 
  -3  13   2       90.86       85.27      4.65 o 
  -2  13   2        1.32        4.10      2.31 o 
  -1  13   2       28.95       28.55      3.46 o 
   0  13   2        5.51        7.21      2.28 o 
   1  13   2       60.18       50.01      4.39 o 
   2  13   2        8.95       11.66      3.49 o 
   3  13   2       28.67       37.76      4.44 o 
   4  13   2       10.52        8.78      3.76 o 
   5  13   2       22.68       32.17      4.62 o 
   6  13   2      102.82      113.58      9.21 o 
   7  13   2       24.04       37.36     16.06 o 
  -7  14   2        5.82        7.12      3.91 o 
  -6  14   2        4.66        6.65      3.94 o 
  -5  14   2        2.41        1.86      3.08 o 
  -4  14   2        0.47       -0.89      2.67 o 
  -3  14   2       35.70       30.82      3.53 o 
  -2  14   2       30.27       33.66      3.46 o 
  -1  14   2        7.47        9.50      2.55 o 
   0  14   2        4.15        6.14      4.16 o 
   1  14   2       37.89       40.67      7.22 o 
   2  14   2       71.13       53.66      5.05 o 
   3  14   2        9.52        5.03      3.48 o 
   4  14   2       37.63       38.27      4.91 o 
   5  14   2        4.23        0.32      4.59 o 
   6  14   2        0.03        0.09      4.69 o 
  -5  15   2        6.69        9.28      3.56 o 
  -4  15   2        0.60        3.86      3.05 o 
  -3  15   2        0.55        6.53      3.23 o 
  -2  15   2       13.26       22.58      3.38 o 
  -1  15   2        1.36        8.37      5.20 o 
   0  15   2      114.38      124.00      8.81 o 
   1  15   2        4.35       18.49     19.01 o 
   2  15   2       21.35       15.20      3.98 o 
   3  15   2       13.83       15.67      4.21 o 
   4  15   2        0.90        7.72      4.92 o 
  -3  16   2       29.25       38.78      5.26 o 
  -2  16   2       42.65       44.96      6.44 o 
  -1  16   2        4.07       13.99      5.03 o 
   0  16   2        9.14        5.93      4.84 o 
   1  16   2        3.34        5.84      5.28 o 
   2  16   2       54.49       62.78      7.20 o 
 -12   1   3        0.18        2.43      3.63 o 
 -11   1   3      141.32      134.44     13.17 o 
 -10   1   3       78.00       90.88      8.89 o 
  -9   1   3       16.74       16.44      2.85 o 
  -8   1   3        0.33        3.21      2.30 o 
  -7   1   3       16.42       17.31      2.80 o 
  -6   1   3        0.02        0.40      1.47 o 
  -5   1   3        3.09        5.87      1.29 o 
  -4   1   3      236.18      221.00     12.03 o 
  -3   1   3      371.28      375.74      9.07 o 
  -2   1   3     1854.88     1830.66     25.49 o 
  -1   1   3      222.99      226.11      4.42 o 
   0   1   3      597.53      619.95      7.91 o 
   1   1   3       20.52       15.48      1.13 o 
   2   1   3      196.06      194.11      3.91 o 
   3   1   3     1131.40     1369.57     20.63 o 
   4   1   3      231.99      215.89      5.98 o 
   5   1   3      573.96      618.62     10.54 o 
   6   1   3       41.07       42.52      2.85 o 
   7   1   3      111.41      107.54      5.16 o 
   8   1   3       47.36       55.87      4.16 o 
   9   1   3        5.13        4.24      2.48 o 
  10   1   3       13.39       16.33      2.92 o 
  11   1   3       14.50       17.16      3.19 o 
 -12   2   3        2.29       -2.08      4.91 o 
 -11   2   3      168.52      157.06     12.56 o 
 -10   2   3        2.26        3.49      3.68 o 
  -9   2   3      163.57      143.59      6.03 o 
  -8   2   3        5.89       12.37      2.38 o 
  -7   2   3      962.16     1029.53     17.70 o 
  -6   2   3     1015.83     1073.91     17.01 o 
  -5   2   3       41.31       60.74      3.92 o 
  -4   2   3      370.38      353.11      8.75 o 
  -2   2   3      257.87      240.80      5.56 o 
  -1   2   3      373.48      376.90      5.58 o 
   0   2   3      465.40      480.23      6.77 o 
   1   2   3      189.79      159.35      4.00 o 
   2   2   3      599.45      555.65      7.71 o 
   3   2   3      872.84      950.95     12.20 o 
   4   2   3      784.10      808.12     12.21 o 
   5   2   3      592.14      635.17     10.74 o 
   6   2   3      220.46      231.26      6.08 o 
   7   2   3       74.24       65.65      5.22 o 
   8   2   3      269.54      258.48      8.14 o 
   9   2   3      202.76      193.53      7.66 o 
  10   2   3        2.78        0.86      2.43 o 
  11   2   3      101.79      119.39      8.48 o 
 -12   3   3       26.34       15.28      5.70 o 
 -11   3   3      138.88      128.99      8.89 o 
 -10   3   3        4.01        3.19      4.62 o 
  -9   3   3       15.05       10.67      4.43 o 
  -8   3   3        9.64        8.93      3.16 o 
  -7   3   3       16.59       14.34      2.27 o 
  -6   3   3       51.81       64.09      3.04 o 
  -5   3   3      195.99      207.26      4.92 o 
  -4   3   3        0.05       -0.41      1.10 o 
  -3   3   3        7.18        9.37      1.28 o 
  -2   3   3      577.52      535.40      8.51 o 
  -1   3   3       83.29       71.96      2.08 o 
   0   3   3     2370.07     2531.36     30.65 o 
   1   3   3       85.36       81.34      4.01 o 
   2   3   3      289.19      275.28      6.51 o 
   3   3   3      231.12      302.52      5.41 o 
   4   3   3      157.94      134.36      4.13 o 
   5   3   3      152.60      159.14      4.68 o 
   6   3   3      109.85      107.99      4.18 o 
   7   3   3      544.99      531.17     10.46 o 
   8   3   3        6.11       12.27      2.46 o 
   9   3   3        1.27        3.19      3.27 o 
  10   3   3        0.32       -1.06      3.51 o 
  11   3   3       56.29       64.23      6.83 o 
 -12   4   3        8.44       16.57      9.62 o 
 -11   4   3       12.26       13.62      5.14 o 
 -10   4   3        0.34       -2.26      3.86 o 
  -9   4   3        8.43        5.88      3.72 o 
  -8   4   3        6.27        8.86      5.71 o 
  -7   4   3      149.93      149.34      6.06 o 
  -6   4   3      661.81      709.33     10.81 o 
  -5   4   3        3.27        3.79      1.63 o 
  -4   4   3      163.40      170.03      4.55 o 
  -3   4   3      297.40      289.63      5.59 o 
  -2   4   3      236.09      245.82      4.53 o 
  -1   4   3      150.04      142.43      3.78 o 
   0   4   3      109.26      125.50      3.69 o 
   1   4   3      133.50      143.75      4.07 o 
   2   4   3      121.80      129.13      4.03 o 
   3   4   3      190.88      213.57      4.99 o 
   4   4   3        0.30        0.16      1.35 o 
   5   4   3       27.21       25.04      2.26 o 
   6   4   3        0.14       -0.30      1.85 o 
   7   4   3       81.97       79.77      3.94 o 
   8   4   3      308.11      268.05      7.33 o 
   9   4   3        5.77        4.98      3.87 o 
  10   4   3        2.10        0.25      4.13 o 
 -12   5   3        1.07        1.52      5.74 o 
 -11   5   3       13.41       20.77      5.36 o 
 -10   5   3       14.82       17.27      4.80 o 
  -9   5   3       93.63       83.14      6.74 o 
  -8   5   3       64.65       73.87      6.23 o 
  -7   5   3        4.82        5.12      2.98 o 
  -6   5   3        4.31        4.62      1.40 o 
  -5   5   3      106.46      101.51      4.61 o 
  -4   5   3       28.82       22.75      1.62 o 
  -3   5   3      237.32      234.83      6.27 o 
  -2   5   3     1142.87     1192.92     14.45 o 
  -1   5   3      108.91      115.64      5.43 o 
   0   5   3       20.61       17.18      1.74 o 
   1   5   3        7.34        6.14      1.92 o 
   2   5   3      269.91      289.43      6.50 o 
   3   5   3      335.46      358.83      6.16 o 
   4   5   3      615.55      672.87     10.02 o 
   5   5   3        0.04        0.76      1.66 o 
   6   5   3       11.66        9.68      2.36 o 
   7   5   3       15.43       13.31      2.78 o 
   8   5   3       73.50       66.31      6.35 o 
   9   5   3        0.60        5.82      4.00 o 
  10   5   3        2.59       -1.02      4.09 o 
 -12   6   3       21.73       13.87      5.72 o 
 -11   6   3        6.04        9.05      4.93 o 
 -10   6   3       95.10       85.98      7.51 o 
  -9   6   3       35.41       25.91      4.77 o 
  -8   6   3       16.55       19.37      4.33 o 
  -7   6   3       45.99       46.38      4.82 o 
  -6   6   3      227.17      218.38      8.89 o 
  -5   6   3      458.66      409.23      8.34 o 
  -4   6   3      921.82      942.30     13.16 o 
  -3   6   3       36.47       40.49      2.02 o 
  -2   6   3        4.19        3.11      2.54 o 
  -1   6   3        1.93        4.01      1.28 o 
   0   6   3      435.00      409.68      6.40 o 
   1   6   3       34.85       23.01      2.00 o 
   2   6   3      855.07      741.28     12.17 o 
   3   6   3      522.82      489.97      9.93 o 
   4   6   3       28.22       32.82      3.46 o 
   5   6   3       63.87       61.12      3.94 o 
   6   6   3       15.84       15.07      2.85 o 
   7   6   3       22.33       21.75      4.42 o 
   8   6   3       51.21       61.63      6.39 o 
   9   6   3       68.11       79.17      7.48 o 
  10   6   3        5.29       11.03      4.74 o 
 -11   7   3       33.50       29.12      6.35 o 
 -10   7   3       21.25       17.36      5.17 o 
  -9   7   3      184.36      196.32     11.45 o 
  -8   7   3       77.04       78.53     10.01 o 
  -7   7   3        3.77        3.16      3.15 o 
  -6   7   3      109.64      106.12     11.91 o 
  -5   7   3        3.86        4.43      2.71 o 
  -4   7   3       99.13       91.10      3.75 o 
  -3   7   3      519.08      503.93      7.40 o 
  -2   7   3     2398.36     2514.06     32.81 o 
  -1   7   3      536.00      533.45      8.14 o 
   0   7   3      464.51      485.66     12.16 o 
   1   7   3       16.23       20.20      2.35 o 
   2   7   3      376.49      391.24      8.18 o 
   3   7   3      421.45      427.49      8.90 o 
   4   7   3     1219.52     1287.07     19.57 o 
   5   7   3      142.81      147.34      5.34 o 
   6   7   3        3.32        2.42      3.28 o 
   7   7   3      107.99      101.48      7.50 o 
   8   7   3        3.26       -0.92      4.04 o 
   9   7   3        0.62       -3.61      3.89 o 
  10   7   3       38.78       47.22      6.50 o 
 -11   8   3       70.93       80.96      8.38 o 
 -10   8   3       41.81       46.28      6.70 o 
  -9   8   3        7.13        2.11      4.20 o 
  -8   8   3       34.26       25.81      4.91 o 
  -7   8   3        0.15        0.21      3.50 o 
  -6   8   3       42.46       44.30      4.87 o 
  -5   8   3       35.23       41.67      3.52 o 
  -4   8   3      294.04      298.00      8.38 o 
  -3   8   3       11.96        9.16      1.42 o 
  -2   8   3       16.46       15.93      1.55 o 
  -1   8   3        6.82        8.42      1.25 o 
   0   8   3       86.92       81.61      2.98 o 
   1   8   3       28.16       34.04      1.95 o 
   2   8   3        0.01       -0.28      3.40 o 
   3   8   3      295.74      254.76      6.76 o 
   4   8   3       75.81       71.10      5.28 o 
   5   8   3        7.29        7.36      3.12 o 
   6   8   3       94.47       88.44      7.01 o 
   7   8   3        1.43        2.59      4.28 o 
   8   8   3       47.07       46.73      7.15 o 
   9   8   3        0.74       -3.87      3.87 o 
 -10   9   3       15.11       13.02      5.70 o 
  -9   9   3        6.75        8.59      4.98 o 
  -8   9   3       30.96       40.54      7.28 o 
  -7   9   3       41.84       43.89      5.35 o 
  -6   9   3       56.25       47.25      5.07 o 
  -5   9   3       96.53      106.97      5.89 o 
  -4   9   3       71.34       70.76      3.88 o 
  -3   9   3       75.97       77.65      3.85 o 
  -2   9   3       28.04       25.68      1.87 o 
  -1   9   3      252.62      219.70      4.59 o 
   0   9   3        1.22        1.49      1.82 o 
   1   9   3       98.08       83.04      4.11 o 
   2   9   3       60.55       59.67      2.99 o 
   3   9   3       19.30       14.49      2.71 o 
   4   9   3       11.60       11.51      3.29 o 
   5   9   3       52.47       47.00      5.66 o 
   6   9   3       51.97       49.14      5.93 o 
   7   9   3       41.46       42.29      5.97 o 
   8   9   3        7.84        5.97      4.24 o 
   9   9   3        0.06        8.46      4.88 o 
 -10  10   3       13.26       10.04      5.61 o 
  -9  10   3        2.93       -2.72      6.45 o 
  -8  10   3       40.47       39.62      7.82 o 
  -7  10   3       48.33       42.93      5.75 o 
  -6  10   3      132.75      138.00      8.08 o 
  -5  10   3      671.12      673.97     13.41 o 
  -4  10   3      735.25      715.69     13.50 o 
  -3  10   3        4.97        6.53      2.19 o 
  -2  10   3        0.04        1.93      1.61 o 
  -1  10   3      218.49      200.48      7.53 o 
   0  10   3      674.12      588.67     19.20 o 
   1  10   3      460.01      437.89      8.14 o 
   2  10   3      455.32      455.46     11.98 o 
   3  10   3      150.43      149.67      7.09 o 
   4  10   3        1.15        1.68      3.17 o 
   5  10   3       26.58       29.82      4.55 o 
   6  10   3      150.40      135.84     10.29 o 
   7  10   3      179.70      179.52     10.67 o 
   8  10   3        7.92       13.79      7.34 o 
  -9  11   3       27.69       39.34      6.42 o 
  -8  11   3       41.58       42.50      8.53 o 
  -7  11   3       43.04       38.36      6.78 o 
  -6  11   3       36.32       32.68      5.14 o 
  -5  11   3       21.53       20.62      3.00 o 
  -4  11   3        0.65        2.44      2.40 o 
  -3  11   3      102.48       97.58      4.59 o 
  -2  11   3      911.31      864.72     17.47 o 
  -1  11   3      244.12      230.37      5.86 o 
   0  11   3      211.52      177.09      8.14 o 
   1  11   3       12.99       14.38      2.13 o 
   2  11   3       14.80       14.23      2.20 o 
   3  11   3       46.14       44.94      4.42 o 
   4  11   3      146.53      146.51      7.51 o 
   5  11   3       74.38       77.42      5.99 o 
   6  11   3        0.28        2.47      4.19 o 
   7  11   3       15.35       13.26      5.22 o 
   8  11   3        1.29        2.29      5.36 o 
  -8  12   3        4.98        8.82      4.91 o 
  -7  12   3       22.00       29.48      5.48 o 
  -6  12   3      200.07      191.67      8.51 o 
  -5  12   3       43.84       48.09      4.12 o 
  -4  12   3      194.18      221.09      7.30 o 
  -3  12   3        2.97        3.54      2.22 o 
  -2  12   3       49.97       46.51      3.43 o 
  -1  12   3       88.52       82.68      5.10 o 
   0  12   3       18.95       19.71      2.68 o 
   1  12   3      123.91      112.11      5.55 o 
   2  12   3       34.22       29.18      4.00 o 
   3  12   3       27.60       24.99      5.44 o 
   4  12   3        2.74       -0.41      4.11 o 
   5  12   3        0.03       -0.42      3.35 o 
   6  12   3       81.79       87.48      8.15 o 
   7  12   3        3.16       -0.40      4.68 o 
  -8  13   3        9.03        8.52      4.96 o 
  -7  13   3       13.20       14.82      4.59 o 
  -6  13   3        1.39        5.86      3.16 o 
  -5  13   3       21.24       22.12      3.40 o 
  -4  13   3       34.41       39.56      3.91 o 
  -3  13   3       18.78       23.72      3.10 o 
  -2  13   3       28.01       30.81      3.86 o 
  -1  13   3        5.67       11.27      4.30 o 
   0  13   3       43.21       35.37      3.92 o 
   1  13   3        7.96        3.90      2.84 o 
   2  13   3       31.41       30.75      4.23 o 
   3  13   3        0.11        2.93      3.30 o 
   4  13   3       44.98       48.79      5.37 o 
   5  13   3       88.17      118.40      7.68 o 
   6  13   3       92.68      109.87     19.92 o 
  -6  14   3        0.02       -0.01      3.73 o 
  -5  14   3       18.77       20.46      4.08 o 
  -4  14   3       73.18       76.12      5.71 o 
  -3  14   3       13.06       16.51      3.86 o 
  -2  14   3       25.19       32.46      8.60 o 
  -1  14   3        0.91        4.60      3.91 o 
   0  14   3       23.05       16.68      4.94 o 
   1  14   3      154.07      155.60      7.58 o 
   2  14   3       48.78       70.23      5.66 o 
   3  14   3        4.76        5.80      3.71 o 
   4  14   3       19.04       11.90      4.23 o 
   5  14   3       41.36       49.31      5.71 o 
  -5  15   3       48.36       48.28      5.36 o 
  -4  15   3       31.49       31.13      4.62 o 
  -3  15   3        1.03        5.69      3.44 o 
  -2  15   3       78.70       87.04      6.15 o 
  -1  15   3       47.06       42.02      6.32 o 
   0  15   3       24.40       25.10      5.59 o 
   1  15   3        0.06       -0.25      8.92 o 
   2  15   3        1.24        4.61      3.70 o 
   3  15   3       57.40       64.20      5.93 o 
  -2  16   3        9.48       15.18      5.40 o 
  -1  16   3        0.59        0.52      4.93 o 
   0  16   3        0.10       -2.71      5.00 o 
   1  16   3       15.92       11.20      5.59 o 
 -12   0   4        0.64        0.32      6.85 o 
 -11   0   4       32.72       29.69      6.62 o 
 -10   0   4       90.09       77.10      8.20 o 
  -9   0   4       88.83       86.27      7.84 o 
  -8   0   4      261.26      212.08     11.70 o 
  -7   0   4      261.36      230.75      8.29 o 
  -6   0   4      967.59      990.44     20.51 o 
  -5   0   4      864.98      850.75     25.19 o 
  -4   0   4      164.58      171.09      9.17 o 
  -3   0   4        8.54        3.54      2.76 o 
  -2   0   4     1994.22     2064.85     36.92 o 
  -1   0   4       91.94       63.32      2.72 o 
   0   0   4      555.91      507.46      9.40 o 
   1   0   4     2338.50     2599.57     36.53 o 
   2   0   4     1639.59     1741.57     30.98 o 
   3   0   4      231.02      253.50      7.95 o 
   4   0   4      284.81      287.48     14.63 o 
   5   0   4        1.92        1.80      5.62 o 
   6   0   4        7.93        8.34      2.94 o 
   7   0   4      214.78      201.84      8.92 o 
   8   0   4        3.92       -0.43      3.01 o 
   9   0   4        4.85       15.47      7.83 o 
  10   0   4        1.94        2.81      5.82 o 
 -12   1   4        5.29       10.84      4.82 o 
 -11   1   4       30.98       34.55      5.23 o 
 -10   1   4      265.74      241.80     18.78 o 
  -9   1   4       71.77       80.16      5.39 o 
  -8   1   4        6.69       11.45      2.76 o 
  -7   1   4       74.87       74.22      3.30 o 
  -6   1   4       19.51       26.46      3.02 o 
  -5   1   4     1948.98     2080.24     53.61 o 
  -4   1   4     2748.96     2983.39     49.75 o 
  -3   1   4     2296.95     2408.73     41.14 o 
  -2   1   4     2162.75     2334.44     25.84 o 
  -1   1   4      828.51      884.05     14.58 o 
   0   1   4      493.86      597.42      7.47 o 
   1   1   4      265.09      309.00      4.82 o 
   2   1   4     2071.63     2285.13     25.30 o 
   3   1   4     1396.79     1547.50     20.27 o 
   4   1   4       19.09       14.54      1.89 o 
   5   1   4       59.20       61.67      3.23 o 
   6   1   4       40.67       46.71      3.61 o 
   7   1   4       12.69        5.99      2.15 o 
   8   1   4       83.20       71.51      4.06 o 
   9   1   4      117.72      115.79      6.29 o 
  10   1   4       30.03       29.86      4.07 o 
 -12   2   4        2.95       -4.07      4.07 o 
 -11   2   4        4.26        5.75      3.99 o 
 -10   2   4        9.48        6.50      3.89 o 
  -9   2   4        7.33        5.04      2.45 o 
  -8   2   4        6.50        9.20      2.59 o 
  -7   2   4       56.17       50.39      2.80 o 
  -6   2   4       23.79       27.13      2.57 o 
  -4   2   4       43.44       44.32      3.40 o 
  -3   2   4       87.37       88.18      4.76 o 
  -2   2   4      346.91      329.23      5.56 o 
  -1   2   4       38.65       52.85      2.47 o 
   0   2   4      164.59      177.44      4.28 o 
   1   2   4       20.04       19.15      2.21 o 
   2   2   4        0.18        0.98      1.14 o 
   3   2   4        9.81        8.45      2.52 o 
   4   2   4      161.82      154.70      7.46 o 
   5   2   4       37.44       40.54      2.82 o 
   6   2   4       67.10       65.31      3.57 o 
   7   2   4       65.65       52.40      7.60 o 
   8   2   4       22.72       14.96      3.18 o 
   9   2   4        3.72        6.78      3.14 o 
  10   2   4        1.21        2.30      3.34 o 
 -12   3   4        2.01        2.65      5.04 o 
 -11   3   4        6.48       -1.48      4.07 o 
 -10   3   4        2.55        6.16      4.02 o 
  -9   3   4        6.73        8.94      3.61 o 
  -8   3   4       39.26       34.50      3.25 o 
  -7   3   4       46.33       47.76      2.98 o 
  -6   3   4       54.51       64.52      3.13 o 
  -5   3   4      100.24       85.17      3.87 o 
  -4   3   4        6.97        5.83      2.05 o 
  -3   3   4       32.54       44.64      4.63 o 
  -2   3   4      112.32       90.24      2.54 o 
  -1   3   4      191.51      205.19      5.37 o 
   0   3   4      573.85      609.70     10.19 o 
   1   3   4        0.52        0.29      1.38 o 
   2   3   4      158.74      148.34      4.58 o 
   3   3   4       17.72       17.76      1.60 o 
   4   3   4        4.86        2.56      2.27 o 
   5   3   4       80.66       82.99      3.60 o 
   6   3   4        8.54        8.40      3.20 o 
   7   3   4       78.16       66.24      5.85 o 
   8   3   4       10.58       11.89      5.55 o 
   9   3   4       77.50       67.45      5.21 o 
  10   3   4       27.90       27.99      5.50 o 
 -12   4   4       97.21       78.72      7.96 o 
 -11   4   4        0.26        2.30      4.26 o 
 -10   4   4       63.47       54.98      6.49 o 
  -9   4   4       56.88       62.49      6.01 o 
  -8   4   4      326.08      324.64     12.18 o 
  -7   4   4      384.97      404.64      7.95 o 
  -6   4   4      154.20      166.13      4.88 o 
  -5   4   4      118.19      121.63      6.74 o 
  -4   4   4        0.15        0.54      1.55 o 
  -3   4   4       90.24       79.19      3.17 o 
  -2   4   4     1490.42     1588.45     18.61 o 
  -1   4   4      357.62      330.40      6.21 o 
   0   4   4      773.76      719.56     12.85 o 
   1   4   4      615.04      625.86     10.79 o 
   2   4   4      336.86      303.47      7.00 o 
   3   4   4        4.86        3.89      1.87 o 
   4   4   4      128.71      139.47      7.70 o 
   5   4   4      684.53      681.50     14.33 o 
   6   4   4      645.51      643.79     14.32 o 
   7   4   4      520.27      503.11     12.61 o 
   8   4   4        6.96        4.31      2.89 o 
   9   4   4       17.86       24.37      5.10 o 
  10   4   4        4.21       10.18      4.66 o 
 -12   5   4        1.40        2.75      4.98 o 
 -11   5   4        1.83        6.77      7.15 o 
 -10   5   4       30.60       31.42      5.90 o 
  -9   5   4        0.54       -0.40      3.60 o 
  -8   5   4        0.45        5.38      3.60 o 
  -7   5   4       77.52       71.01      5.66 o 
  -6   5   4        7.93        9.35      1.84 o 
  -5   5   4        0.66        0.43      1.38 o 
  -4   5   4       31.68       35.17      2.66 o 
  -3   5   4      119.20      103.81      3.20 o 
  -2   5   4      182.78      174.21      6.19 o 
  -1   5   4        2.51        3.79      1.17 o 
   0   5   4      774.62      830.49     13.25 o 
   1   5   4      287.40      261.21      6.39 o 
   2   5   4       23.60       26.15      2.31 o 
   3   5   4        0.53        2.66      2.17 o 
   4   5   4        3.48        3.67      2.62 o 
   5   5   4      121.50      113.20      5.43 o 
   6   5   4       23.91       28.36      4.22 o 
   7   5   4        7.98        6.52      3.71 o 
   8   5   4       55.38       41.30      9.11 o 
   9   5   4       67.47       61.98      6.64 o 
 -11   6   4        0.22       -4.09      4.09 o 
 -10   6   4       24.15       14.43      4.99 o 
  -9   6   4       13.31       10.52      4.21 o 
  -8   6   4       51.14       53.59      6.28 o 
  -7   6   4        0.29        1.37      2.95 o 
  -6   6   4        0.12        0.07      1.97 o 
  -5   6   4       21.82       25.98      3.11 o 
  -4   6   4       69.19       64.42      2.70 o 
  -3   6   4       10.82       13.19      1.59 o 
  -2   6   4      101.46      110.41      3.30 o 
  -1   6   4        7.79       10.23      1.51 o 
   0   6   4       78.32       80.79      3.52 o 
   1   6   4      106.22      109.99      4.17 o 
   2   6   4       14.11       20.75      2.27 o 
   3   6   4      191.63      188.52      5.86 o 
   4   6   4        5.13        5.07      2.08 o 
   5   6   4       75.53       67.87      4.91 o 
   6   6   4       59.43       48.03      4.07 o 
   7   6   4       13.07        7.35      3.87 o 
   8   6   4        1.75        3.69      3.98 o 
   9   6   4        1.88       -0.76      3.95 o 
 -11   7   4       65.09       69.81      7.65 o 
 -10   7   4       27.87       28.38      5.65 o 
  -9   7   4        5.33        3.46      4.30 o 
  -8   7   4        4.32        9.85      4.03 o 
  -7   7   4      183.09      186.96      9.05 o 
  -6   7   4        7.41        9.56      3.32 o 
  -5   7   4       52.50       51.18      3.28 o 
  -4   7   4      406.32      380.44      6.87 o 
  -3   7   4      534.73      536.94      8.06 o 
  -2   7   4       79.61       79.12      2.93 o 
  -1   7   4      191.65      207.15      5.04 o 
   0   7   4       15.41       13.82      2.10 o 
   1   7   4       11.13       10.35      2.73 o 
   2   7   4       72.40       66.10      4.13 o 
   3   7   4        4.70        3.22      2.08 o 
   4   7   4      807.24      800.68     14.51 o 
   5   7   4      525.92      540.63     11.54 o 
   6   7   4       43.54       38.62      6.44 o 
   7   7   4        7.54        3.65      7.34 o 
   8   7   4       20.28       16.43      4.68 o 
   9   7   4       28.18       29.68      5.68 o 
 -11   8   4       35.42       36.80      6.83 o 
 -10   8   4       30.98       34.34      6.11 o 
  -9   8   4       92.22       98.82     10.76 o 
  -8   8   4      111.67      109.14      7.81 o 
  -7   8   4      288.02      304.69     17.62 o 
  -6   8   4        3.57        3.70      3.07 o 
  -5   8   4       33.83       32.86      2.96 o 
  -4   8   4        8.46        3.09      2.26 o 
  -3   8   4       30.04       35.08      2.13 o 
  -2   8   4      176.62      163.95      4.82 o 
  -1   8   4        0.48        0.37      1.60 o 
   0   8   4      503.90      481.10      9.70 o 
   1   8   4      307.19      273.04      7.05 o 
   2   8   4      323.71      286.56      7.42 o 
   3   8   4      331.13      313.15     10.70 o 
   4   8   4       13.59       11.57      2.48 o 
   5   8   4       96.79      102.89      6.38 o 
   6   8   4       11.29       11.77      4.26 o 
   7   8   4       94.29       93.53      8.73 o 
   8   8   4       25.40       30.03      7.09 o 
 -10   9   4        5.09        3.24      4.96 o 
  -9   9   4        6.21        2.25      4.76 o 
  -8   9   4        7.78       10.46      4.69 o 
  -7   9   4        1.50       -3.04      3.66 o 
  -6   9   4      106.65      118.19      7.19 o 
  -5   9   4      154.44      162.73      6.05 o 
  -4   9   4      209.94      198.33      7.45 o 
  -3   9   4       64.29       58.66      2.72 o 
  -2   9   4      165.96      176.43      4.94 o 
  -1   9   4      168.88      170.69      9.69 o 
   0   9   4       15.63       16.70      2.36 o 
   1   9   4       38.67       34.62      3.07 o 
   2   9   4        4.97        1.32      2.32 o 
   3   9   4       33.66       30.17      2.99 o 
   4   9   4       83.90       87.19      4.47 o 
   5   9   4      373.32      367.10     12.07 o 
   6   9   4       96.98       91.83     14.60 o 
   7   9   4       23.45       40.95      6.01 o 
   8   9   4        4.32        2.13      4.33 o 
  -9  10   4        5.78       -2.23      4.74 o 
  -8  10   4      134.02      152.01      9.57 o 
  -7  10   4        9.31       10.94     10.21 o 
  -6  10   4        2.54        1.17      3.67 o 
  -5  10   4       20.02       17.77      3.36 o 
  -4  10   4      191.94      196.10      6.51 o 
  -3  10   4       52.08       51.74      3.07 o 
  -2  10   4       19.87       20.43      2.27 o 
  -1  10   4        0.17        3.02      1.70 o 
   0  10   4        7.47        5.83      2.56 o 
   1  10   4      181.71      183.91      5.98 o 
   2  10   4      165.38      163.17      5.82 o 
   3  10   4        1.05        2.44      2.31 o 
   4  10   4       36.66       37.81      4.47 o 
   5  10   4        0.77        0.07      3.25 o 
   6  10   4        5.46        3.00      4.40 o 
   7  10   4       12.91       12.46      4.71 o 
  -9  11   4        5.73        8.74      5.06 o 
  -8  11   4       22.12       27.95      6.67 o 
  -7  11   4       46.53       51.25      8.60 o 
  -6  11   4        6.92        8.30      3.45 o 
  -5  11   4        0.17        2.22      2.49 o 
  -4  11   4       33.58       30.62      3.30 o 
  -3  11   4        0.72        2.69      2.58 o 
  -2  11   4       92.52       91.54      4.61 o 
  -1  11   4        5.59        1.30      1.90 o 
   0  11   4       70.80       59.97      3.64 o 
   1  11   4        0.58        3.45      1.71 o 
   2  11   4      188.78      175.48      6.07 o 
   3  11   4        0.08        1.28      3.18 o 
   4  11   4       49.19       57.82      5.32 o 
   5  11   4        0.37        2.29      3.71 o 
   6  11   4        1.14        5.32      4.55 o 
   7  11   4        1.06        2.67      4.44 o 
  -8  12   4        9.34        9.89      5.24 o 
  -7  12   4       53.79       59.83      5.61 o 
  -6  12   4       17.19       19.43      4.35 o 
  -5  12   4        0.03        1.57      3.15 o 
  -4  12   4        0.23        3.32      3.07 o 
  -3  12   4        1.94        4.71      2.95 o 
  -2  12   4       33.76       31.77      3.93 o 
  -1  12   4        0.11        2.96      2.27 o 
   0  12   4      116.65      115.20      5.21 o 
   1  12   4        7.52        9.01      2.20 o 
   2  12   4       58.32       54.92      4.83 o 
   3  12   4        0.44        4.63      3.29 o 
   4  12   4      101.01       99.79      7.42 o 
   5  12   4        3.93        8.79      3.87 o 
   6  12   4       20.73       10.10      5.01 o 
  -7  13   4        2.05        8.74      4.15 o 
  -6  13   4        0.93        4.34      3.39 o 
  -5  13   4        9.59       15.62      3.86 o 
  -4  13   4      105.82      105.09      6.53 o 
  -3  13   4        3.14        3.42      3.16 o 
  -2  13   4        0.85       -0.79      2.83 o 
  -1  13   4        2.97        2.98      2.90 o 
   0  13   4        0.03        4.44      2.21 o 
   1  13   4       16.25       18.97      3.84 o 
   2  13   4       18.21       19.38      4.32 o 
   3  13   4       60.33       72.86      5.88 o 
   4  13   4       16.90       18.03      4.26 o 
   5  13   4       40.25       41.70      5.12 o 
  -6  14   4       15.06       28.92      4.81 o 
  -5  14   4        0.94        3.21      3.40 o 
  -4  14   4        0.90        6.58      3.38 o 
  -3  14   4        7.89       11.19      3.89 o 
  -2  14   4        2.87        9.26      3.40 o 
  -1  14   4        0.05       -3.00      3.00 o 
   0  14   4        9.89       10.73      4.83 o 
   1  14   4       13.55       16.52      5.22 o 
   2  14   4       31.82       29.59      4.55 o 
   3  14   4        4.63        6.69      8.13 o 
  -4  15   4        0.29        5.90      6.10 o 
  -3  15   4        3.70        1.88      3.57 o 
  -2  15   4        2.33        7.24      3.71 o 
  -1  15   4        7.42        0.72      4.81 o 
   0  15   4        9.98       14.28      5.21 o 
   1  15   4        7.59       11.57      5.20 o 
 -12   1   5       16.21       10.50      6.27 o 
 -11   1   5        1.27        8.05      4.06 o 
 -10   1   5        4.76        5.36      3.23 o 
  -9   1   5        1.50       -3.31      3.31 o 
  -8   1   5       10.27       11.66      2.54 o 
  -7   1   5      387.68      393.31      8.31 o 
  -6   1   5      101.83       98.42      5.64 o 
  -5   1   5       14.03       12.61      4.90 o 
  -4   1   5      445.95      451.15     12.23 o 
  -3   1   5       80.14       71.84      3.01 o 
  -2   1   5      299.15      322.93      6.71 o 
  -1   1   5       15.34       11.75      1.95 o 
   0   1   5      212.14      169.20      3.53 o 
   1   1   5        0.18       -0.10      1.05 o 
   2   1   5       23.83       23.18      1.82 o 
   3   1   5       48.72       47.65      2.67 o 
   4   1   5      281.45      261.78      6.32 o 
   5   1   5       52.83       54.48      4.07 o 
   6   1   5        9.83        9.69      2.84 o 
   7   1   5       78.36       73.18      4.96 o 
   8   1   5       60.96       59.37      6.19 o 
   9   1   5       11.36       22.08      6.44 o 
 -12   2   5        0.34       -0.33      4.19 o 
 -11   2   5       34.42       36.61      5.58 o 
 -10   2   5      190.37      181.81     10.15 o 
  -9   2   5       75.89       80.08      5.58 o 
  -8   2   5       52.71       55.06      3.24 o 
  -7   2   5        2.97        9.04      2.66 o 
  -6   2   5        2.00        2.15      3.38 o 
  -5   2   5      268.28      258.98      8.89 o 
  -4   2   5        7.52        5.22      2.43 o 
  -3   2   5       28.02       27.39      2.43 o 
  -2   2   5        0.09        3.19      1.88 o 
  -1   2   5     1573.16     1704.14     22.85 o 
   0   2   5      533.54      501.33     10.13 o 
   1   2   5       90.98       91.55      3.02 o 
   2   2   5       57.24       63.04      3.47 o 
   3   2   5      111.65      111.51      5.31 o 
   4   2   5     1638.09     1625.83     41.90 o 
   5   2   5      290.08      265.64     20.05 o 
   6   2   5       79.44       81.18      4.93 o 
   7   2   5        6.49        4.83      8.04 o 
   8   2   5       68.59       59.74      7.65 o 
   9   2   5        0.61       -0.21      4.11 o 
 -12   3   5       11.35        5.83      5.03 o 
 -11   3   5       26.87       19.77      5.09 o 
 -10   3   5       21.28       29.78      5.51 o 
  -9   3   5        1.93       -1.63      4.14 o 
  -8   3   5        0.30        0.42      1.62 o 
  -7   3   5      336.50      305.76     19.60 o 
  -6   3   5       51.48       43.16      3.39 o 
  -4   3   5      349.97      340.40     14.00 o 
  -3   3   5       14.86       15.32      1.57 o 
  -2   3   5      147.05      162.51      3.86 o 
  -1   3   5       32.69       31.13      1.75 o 
   0   3   5       62.06       50.07      2.83 o 
   1   3   5        0.11       -1.55      1.55 o 
   2   3   5      334.14      313.26      8.90 o 
   3   3   5       12.90        6.25      2.66 o 
   4   3   5       67.61       45.76      7.38 o 
   5   3   5       73.91       67.57      4.46 o 
   6   3   5       50.95       59.64      4.52 o 
   7   3   5      168.66      152.40      7.04 o 
   8   3   5      114.24      113.76      6.51 o 
   9   3   5       36.69       51.72      5.06 o 
 -11   4   5        0.34       -4.70      4.70 o 
 -10   4   5        9.54        3.15      3.99 o 
  -9   4   5       23.90       32.70      7.82 o 
  -8   4   5        3.83        2.34      3.64 o 
  -7   4   5       69.93       65.34      3.55 o 
  -6   4   5       12.93       12.78      2.17 o 
  -5   4   5       64.12       61.57      3.61 o 
  -4   4   5        4.43        2.05      1.50 o 
  -3   4   5      216.39      219.98      4.99 o 
  -2   4   5       15.96       17.30      1.66 o 
  -1   4   5      291.52      327.73      7.39 o 
   0   4   5      211.16      240.31      6.26 o 
   1   4   5      100.46      114.08      4.36 o 
   2   4   5      476.93      479.74      9.85 o 
   3   4   5       94.23       88.97      4.12 o 
   4   4   5      430.96      409.07     10.58 o 
   5   4   5       64.65       59.45      4.33 o 
   6   4   5        7.40       10.65      3.21 o 
   7   4   5        1.69        6.81      3.27 o 
   8   4   5        4.26       12.21      3.54 o 
   9   4   5        9.05       11.95      4.65 o 
 -11   5   5        4.58        5.10      9.45 o 
 -10   5   5       33.17       15.77      4.84 o 
  -9   5   5        0.35        3.49      3.72 o 
  -8   5   5       49.49       63.57     10.09 o 
  -7   5   5       89.40       92.36      5.28 o 
  -6   5   5      200.66      194.00      5.90 o 
  -5   5   5      242.09      248.60      8.35 o 
  -4   5   5       36.34       36.83      2.99 o 
  -3   5   5        0.45        0.70      1.34 o 
  -2   5   5       60.40       54.84      2.51 o 
  -1   5   5       84.35       90.73      3.87 o 
   0   5   5      102.03       91.59      3.93 o 
   1   5   5       83.91       86.64      3.93 o 
   2   5   5      442.47      427.94      9.37 o 
   3   5   5       53.06       53.91      3.48 o 
   4   5   5        1.21        0.42      2.11 o 
   5   5   5        2.68        3.57      2.54 o 
   6   5   5        5.36        4.75      3.03 o 
   7   5   5        3.79       10.36      3.39 o 
   8   5   5        3.07        7.64      4.36 o 
 -11   6   5        8.14       13.99     15.23 o 
 -10   6   5       66.94       65.78      7.27 o 
  -9   6   5        7.75       14.72      4.43 o 
  -8   6   5        1.31        1.73      3.72 o 
  -7   6   5       25.95       27.20      3.60 o 
  -6   6   5      198.22      189.33      7.18 o 
  -5   6   5      236.52      260.52      6.88 o 
  -4   6   5      116.07      124.79      4.64 o 
  -3   6   5      111.07      105.21      3.49 o 
  -2   6   5       47.47       39.26      3.89 o 
  -1   6   5      523.50      519.76     10.23 o 
   0   6   5       64.18       52.92      3.43 o 
   1   6   5        0.18        1.43      1.84 o 
   2   6   5      431.44      411.71      9.34 o 
   3   6   5      121.71      111.91      4.91 o 
   4   6   5      186.61      196.40      6.57 o 
   5   6   5       14.25       12.90      2.99 o 
   6   6   5       31.15       27.01      3.92 o 
   7   6   5        8.22        9.66      4.28 o 
   8   6   5       31.52       38.21      6.28 o 
 -11   7   5        6.45       13.15      5.37 o 
 -10   7   5       29.47       27.29      9.47 o 
  -9   7   5       72.11       75.74      7.24 o 
  -8   7   5       25.87       22.67      4.78 o 
  -7   7   5      148.33      142.69      8.08 o 
  -6   7   5       46.80       44.03      3.93 o 
  -5   7   5      654.50      672.52     11.60 o 
  -4   7   5      454.17      484.94      8.04 o 
  -3   7   5       47.69       48.98      3.51 o 
  -2   7   5       56.40       51.57      4.01 o 
  -1   7   5       52.24       44.95      3.15 o 
   0   7   5       80.86       78.62      3.96 o 
   1   7   5      177.42      171.89      6.50 o 
   2   7   5      779.64      764.78     14.49 o 
   3   7   5       11.48       21.55      2.76 o 
   4   7   5       12.27       16.03      2.64 o 
   5   7   5       31.41       37.26      5.15 o 
   6   7   5        8.46        7.41      3.18 o 
   7   7   5      232.99      250.96     13.03 o 
   8   7   5      110.60      112.20     16.87 o 
 -10   8   5       27.96       28.72      6.12 o 
  -9   8   5        1.88        1.61      4.44 o 
  -8   8   5       28.96       33.04      5.90 o 
  -7   8   5        7.36        3.21      3.87 o 
  -6   8   5       16.80       21.14      3.85 o 
  -5   8   5        4.17        4.42      3.14 o 
  -4   8   5        0.42        1.38      1.83 o 
  -3   8   5        3.91        6.82      3.08 o 
  -2   8   5       14.06       14.03      2.40 o 
  -1   8   5       99.10       89.34      4.21 o 
   0   8   5       56.72       56.60      4.77 o 
   1   8   5      241.80      252.84      7.23 o 
   2   8   5        9.28        9.83      2.29 o 
   3   8   5       82.51       78.59      4.27 o 
   4   8   5      180.06      179.52      6.54 o 
   5   8   5        1.78        7.29      3.29 o 
   6   8   5        9.73        7.42      4.31 o 
   7   8   5        8.00        7.15      4.32 o 
 -10   9   5       15.67       18.38      6.07 o 
  -9   9   5       45.49       49.23      6.72 o 
  -8   9   5        0.18        1.72      4.24 o 
  -7   9   5       12.26       18.29      4.58 o 
  -6   9   5      137.22      136.99      6.68 o 
  -5   9   5        3.66        4.18      2.30 o 
  -4   9   5       78.99       82.68      4.56 o 
  -3   9   5       15.31       15.05      2.90 o 
  -2   9   5        1.43        3.10      2.24 o 
  -1   9   5        0.17        4.92      3.13 o 
   0   9   5       64.51       66.36      3.95 o 
   1   9   5       13.70       12.84      2.81 o 
   2   9   5      108.31      112.84      5.12 o 
   3   9   5       33.86       29.23      3.16 o 
   4   9   5       26.12       27.51      3.32 o 
   5   9   5        7.21        5.47      3.60 o 
   6   9   5       13.32        9.10      6.69 o 
   7   9   5        2.19       10.96      4.59 o 
  -9  10   5       83.60       96.38      8.59 o 
  -8  10   5       54.89       67.65      7.11 o 
  -7  10   5       22.64       23.62      4.60 o 
  -6  10   5      179.51      176.68     10.39 o 
  -5  10   5        0.08        0.62      2.39 o 
  -4  10   5       11.23       12.24      2.64 o 
  -3  10   5      269.24      276.66      8.17 o 
  -2  10   5      646.83      631.42     11.18 o 
  -1  10   5      407.51      386.09     11.65 o 
   0  10   5       38.10       45.45      3.63 o 
   1  10   5       22.64       25.87      3.13 o 
   2  10   5      101.62       92.41      4.86 o 
   3  10   5        2.26        1.59      2.57 o 
   4  10   5       30.38       43.35      4.82 o 
   5  10   5       88.87      100.25      7.03 o 
   6  10   5      106.89      118.07      8.95 o 
  -8  11   5        0.79        1.94      5.15 o 
  -7  11   5      161.62      174.59     12.68 o 
  -6  11   5       40.24       47.31      5.16 o 
  -5  11   5      109.72      103.11      6.59 o 
  -4  11   5       89.93       95.05      5.11 o 
  -3  11   5       21.84       23.53      3.04 o 
  -2  11   5       62.51       63.52      4.18 o 
  -1  11   5       73.17       80.68      3.84 o 
   0  11   5       65.53       62.15      4.83 o 
   1  11   5       34.52       31.34      3.43 o 
   2  11   5      114.99      119.00      5.52 o 
   3  11   5        4.63        6.19      3.56 o 
   4  11   5       24.78       21.74      5.01 o 
   5  11   5       16.83       21.71      4.29 o 
  -7  12   5       53.63       54.07     15.49 o 
  -6  12   5        4.76        6.62      3.84 o 
  -5  12   5        3.89        5.14      4.41 o 
  -4  12   5        3.09        5.20      5.43 o 
  -3  12   5       42.94       39.04      3.72 o 
  -2  12   5       39.54       35.84      3.47 o 
  -1  12   5      179.17      178.45      6.59 o 
   0  12   5      132.25      135.20      6.92 o 
   1  12   5       93.58       97.42      6.19 o 
   2  12   5        0.76       -2.22      3.15 o 
   3  12   5       13.62       13.21      5.83 o 
   4  12   5       17.11       20.27      4.41 o 
  -6  13   5        1.04       -1.06      3.68 o 
  -5  13   5        4.18       -3.99      3.99 o 
  -4  13   5        2.23        4.05      3.36 o 
  -3  13   5      102.17       97.31      6.37 o 
  -2  13   5       29.13       31.22      3.60 o 
  -1  13   5        0.90       -1.59      2.42 o 
   0  13   5       90.87       82.73      5.14 o 
   1  13   5        0.14        3.09      3.27 o 
   2  13   5       17.42       27.30      4.22 o 
   3  13   5       73.17       70.79      6.00 o 
  -4  14   5        7.21       11.92      3.69 o 
  -3  14   5       44.90       49.55      5.24 o 
  -2  14   5       37.70       45.49      4.96 o 
  -1  14   5        0.89        1.63      3.55 o 
   0  14   5        0.89        4.26      4.69 o 
   1  14   5       12.48       17.12      5.44 o 
 -11   0   6       37.68       18.82      6.34 o 
 -10   0   6      103.87      109.84     10.25 o 
  -9   0   6        1.49        4.08      4.48 o 
  -8   0   6       61.52       47.41      4.61 o 
  -7   0   6      195.52      204.80     12.45 o 
  -6   0   6       89.80       98.98      8.87 o 
  -5   0   6      314.39      340.61     15.99 o 
  -4   0   6      606.19      573.13     23.31 o 
  -3   0   6      836.19      860.66     29.84 o 
  -2   0   6      522.07      505.44     21.24 o 
  -1   0   6      150.59      144.06      5.02 o 
   0   0   6       14.39       14.62      2.19 o 
   1   0   6      232.97      242.18      6.86 o 
   2   0   6     3602.57     3629.73     90.29 o 
   3   0   6       17.86       23.67      6.39 o 
   4   0   6      170.09      147.16     11.99 o 
   5   0   6       28.96       30.88      6.82 o 
   6   0   6        0.36       -5.03      5.03 o 
   7   0   6        0.80        7.31      5.98 o 
   8   0   6       10.59       16.50      6.39 o 
 -11   1   6       22.07       20.71      6.41 o 
 -10   1   6        0.75        4.01      3.29 o 
  -9   1   6        2.67        2.09      2.15 o 
  -8   1   6        0.70        4.06      1.92 o 
  -7   1   6      400.62      408.79     12.65 o 
  -6   1   6     2291.61     2489.50     45.25 o 
  -5   1   6        2.71        6.32      3.25 o 
  -4   1   6        0.40        1.43      1.63 o 
  -3   1   6       34.36       42.27      2.64 o 
  -2   1   6       70.98       77.34      3.38 o 
  -1   1   6      165.70      166.79      4.31 o 
   0   1   6      185.52      183.21      4.02 o 
   1   1   6      175.70      173.99      6.88 o 
   2   1   6       13.87       18.44      2.58 o 
   3   1   6      866.37      879.57     17.01 o 
   4   1   6       21.50       22.03      4.47 o 
   5   1   6        0.32       -1.81      3.65 o 
   6   1   6       99.93      105.23      9.63 o 
   7   1   6        9.62       16.37      4.77 o 
   8   1   6       42.04       40.01      6.25 o 
 -11   2   6       16.77        9.81      4.43 o 
 -10   2   6        3.48       10.74      4.08 o 
  -9   2   6        0.05       -1.61      1.96 o 
  -8   2   6       25.37       25.33      2.62 o 
  -7   2   6      150.01      141.84      6.06 o 
  -6   2   6       77.36       63.37      5.64 o 
  -5   2   6        2.84       -0.06      3.09 o 
  -4   2   6       35.39       35.68      2.57 o 
  -3   2   6       66.27       67.16      4.63 o 
  -2   2   6       41.33       40.72      2.49 o 
  -1   2   6       10.51       10.93      1.83 o 
   0   2   6       22.30       21.63      2.37 o 
   1   2   6      312.22      276.77      7.06 o 
   2   2   6       69.04       65.96      3.70 o 
   3   2   6      120.44      115.16      5.55 o 
   4   2   6       61.55       66.30      4.62 o 
   5   2   6        5.81        5.39      3.07 o 
   6   2   6        4.49        4.34      4.01 o 
   7   2   6        0.47        2.56      8.48 o 
   8   2   6        0.15        2.16      4.25 o 
 -11   3   6       14.78       18.33      4.98 o 
 -10   3   6        1.68        0.07      3.76 o 
  -9   3   6       21.45       19.09      3.46 o 
  -8   3   6        5.90        5.65      2.56 o 
  -7   3   6        2.45        1.34      2.72 o 
  -6   3   6      161.74      176.35     15.93 o 
  -5   3   6      114.35      110.07      6.28 o 
  -4   3   6        2.06        1.07      2.16 o 
  -3   3   6       36.73       29.58      2.55 o 
  -2   3   6      105.68       92.83      4.42 o 
  -1   3   6      148.42      153.64      5.13 o 
   0   3   6        6.24        7.10      2.41 o 
   1   3   6      141.17      128.57     11.04 o 
   2   3   6        9.32        8.48      2.38 o 
   3   3   6        2.35        3.69      2.96 o 
   4   3   6      527.25      510.77     12.63 o 
   5   3   6      109.02      109.86      6.01 o 
   6   3   6      155.29      157.38      7.38 o 
   7   3   6        5.90       12.72      4.57 o 
   8   3   6       38.90       45.53      6.98 o 
 -11   4   6        0.11       -2.01      4.42 o 
 -10   4   6       55.17       73.82      9.14 o 
  -9   4   6       33.65       47.33     13.45 o 
  -8   4   6       93.26       88.43      5.57 o 
  -7   4   6       89.10       91.20      4.46 o 
  -6   4   6       86.31       78.03      4.91 o 
  -5   4   6       49.66       42.02      3.06 o 
  -4   4   6      139.51      145.77      4.99 o 
  -3   4   6      523.58      511.30     10.39 o 
  -2   4   6      190.88      178.66      5.63 o 
  -1   4   6       19.12       15.52      2.17 o 
   0   4   6       13.79       15.26      2.23 o 
   1   4   6        0.06        4.16      2.30 o 
   2   4   6      984.06     1041.67     17.32 o 
   3   4   6       47.39       50.28      3.64 o 
   4   4   6       48.64       44.09      4.26 o 
   5   4   6      164.28      156.06      7.10 o 
   6   4   6       10.21       16.17      6.24 o 
   7   4   6        0.51        2.70      3.26 o 
 -11   5   6       18.19       16.02      5.23 o 
 -10   5   6        0.01        1.97      4.34 o 
  -9   5   6       19.72       22.08      5.15 o 
  -8   5   6        1.98        0.17      2.77 o 
  -7   5   6       23.41       26.52      3.52 o 
  -6   5   6      319.57      307.03      7.81 o 
  -5   5   6      144.24      145.47      5.13 o 
  -4   5   6       50.48       42.09      3.11 o 
  -3   5   6      209.79      193.72      6.04 o 
  -2   5   6      221.16      208.41      6.24 o 
  -1   5   6       93.12       74.24      6.07 o 
   0   5   6       21.94       19.87      2.48 o 
   1   5   6       62.66       57.88      3.66 o 
   2   5   6       76.28       78.63      4.32 o 
   3   5   6      380.53      407.86      9.93 o 
   4   5   6      108.58      111.46      5.32 o 
   5   5   6      260.18      267.31      9.33 o 
   6   5   6      136.98      129.79      6.96 o 
   7   5   6       16.12       23.68      7.20 o 
 -10   6   6        0.44        4.04      4.71 o 
  -9   6   6        3.19        3.37      4.20 o 
  -8   6   6        0.09       -2.67      2.67 o 
  -7   6   6       20.03       17.28      5.35 o 
  -6   6   6       21.18       20.88      2.73 o 
  -5   6   6      199.36      191.00      6.08 o 
  -4   6   6        5.78        3.75      2.11 o 
  -3   6   6       10.35       11.98      3.01 o 
  -2   6   6        0.37        1.92      2.04 o 
  -1   6   6        5.84        8.36      2.29 o 
   0   6   6       19.49       14.87      2.52 o 
   1   6   6       80.84       80.91      5.15 o 
   2   6   6      247.79      241.92     10.88 o 
   3   6   6       40.61       38.73      3.52 o 
   4   6   6       67.36       73.34      4.57 o 
   5   6   6        5.05        3.73      5.14 o 
   6   6   6        1.79        1.02      3.37 o 
   7   6   6       35.77       36.67      6.07 o 
 -10   7   6       15.72       23.86      5.65 o 
  -9   7   6       34.33       42.16      8.14 o 
  -8   7   6      164.66      161.49      9.43 o 
  -7   7   6        3.89        0.47      2.68 o 
  -6   7   6        2.00        0.59      2.78 o 
  -5   7   6       17.04       16.69      2.87 o 
  -4   7   6      291.76      315.11      9.84 o 
  -3   7   6       43.42       38.29      7.10 o 
  -2   7   6       11.30       13.53      2.61 o 
  -1   7   6      145.60      157.40      7.02 o 
   0   7   6      239.66      231.67      7.03 o 
   1   7   6      381.99      360.52      9.09 o 
   2   7   6       18.00       18.96      2.88 o 
   3   7   6      152.34      132.86      5.80 o 
   4   7   6       20.51       21.00      3.32 o 
   5   7   6       13.32       17.48      3.74 o 
   6   7   6       12.32       13.01      3.86 o 
  -9   8   6        0.46        3.05      4.82 o 
  -8   8   6       12.56        7.76      4.68 o 
  -7   8   6      128.75      115.29      6.99 o 
  -6   8   6        1.06        1.06      2.68 o 
  -5   8   6       49.28       51.36      4.02 o 
  -4   8   6      320.89      330.99     10.02 o 
  -3   8   6      178.58      178.97      6.26 o 
  -2   8   6       25.95       32.96      3.14 o 
  -1   8   6       33.31       38.45      3.44 o 
   0   8   6        4.09        3.69      2.49 o 
   1   8   6       60.25       60.42      3.99 o 
   2   8   6       48.27       47.64      4.86 o 
   3   8   6       62.54       62.01      4.40 o 
   4   8   6      198.20      203.30      7.47 o 
   5   8   6      110.58      115.73      6.02 o 
   6   8   6       27.98       51.73      6.74 o 
  -9   9   6       67.97       59.19      7.29 o 
  -8   9   6       16.30       16.00      7.26 o 
  -7   9   6        7.45       11.78      4.60 o 
  -6   9   6       97.89      101.67      6.52 o 
  -5   9   6       17.48       20.92      3.16 o 
  -4   9   6        1.13        3.48      2.46 o 
  -3   9   6        2.77        6.07      2.64 o 
  -2   9   6        1.29        0.63      2.27 o 
  -1   9   6       18.65       18.14      3.36 o 
   0   9   6      106.74      111.71      5.25 o 
   1   9   6      116.35      107.43      5.33 o 
   2   9   6      129.23      117.18      5.60 o 
   3   9   6      224.53      222.44      7.73 o 
   4   9   6       28.96       28.28      4.13 o 
   5   9   6        9.01       14.50      4.26 o 
  -8  10   6        6.90       16.23      7.04 o 
  -7  10   6       17.15       13.70     10.41 o 
  -6  10   6        0.37        1.89      3.02 o 
  -5  10   6        3.00        4.85      2.69 o 
  -4  10   6       29.12       33.79      3.45 o 
  -3  10   6       61.10       65.11      4.38 o 
  -2  10   6       10.08        8.77      2.83 o 
  -1  10   6       24.26       20.71      3.10 o 
   0  10   6       77.83       80.19      4.70 o 
   1  10   6       26.69       29.98      3.57 o 
   2  10   6      108.41      101.40      5.50 o 
   3  10   6        1.08        3.71      2.97 o 
   4  10   6        5.03        4.00      3.68 o 
   5  10   6        7.89       19.91      6.96 o 
  -7  11   6        1.24       -0.64      4.38 o 
  -6  11   6        2.85       -0.19      7.00 o 
  -5  11   6        4.19        2.69      2.78 o 
  -4  11   6       10.40       20.17      3.21 o 
  -3  11   6       27.71       33.20      3.43 o 
  -2  11   6        5.71       10.04      2.93 o 
  -1  11   6       13.42        9.04      2.55 o 
   0  11   6       27.50       28.59      3.55 o 
   1  11   6       49.92       59.45      6.13 o 
   2  11   6       44.91       43.83      4.02 o 
   3  11   6        6.90       10.00      3.93 o 
   4  11   6       23.90       27.01      4.82 o 
  -6  12   6        1.28        2.20      3.57 o 
  -5  12   6       72.37       85.36      9.52 o 
  -4  12   6       18.48       27.94      4.27 o 
  -3  12   6        4.12        1.55      2.64 o 
  -2  12   6        1.48        0.13      2.53 o 
  -1  12   6        9.26        9.31      2.76 o 
   0  12   6       13.99       13.58      3.60 o 
   1  12   6        2.24        0.74      2.90 o 
   2  12   6       23.30       31.80      4.60 o 
  -4  13   6        0.35        0.09      3.51 o 
  -3  13   6        3.94        8.84      3.18 o 
  -2  13   6        1.95        3.07      3.13 o 
  -1  13   6       26.60       32.88      3.75 o 
   0  13   6       61.18       66.81      4.55 o 
   1  13   6       26.31       36.59      4.58 o 
 -10   1   7        4.75        7.85      2.68 o 
  -9   1   7       67.37       66.43      4.10 o 
  -8   1   7      105.83      108.24      7.49 o 
  -7   1   7      105.75       99.50     12.45 o 
  -6   1   7       28.21       29.04      7.12 o 
  -5   1   7        2.59        3.80      3.05 o 
  -4   1   7       35.66       42.15      3.48 o 
  -3   1   7        8.76       12.65      2.58 o 
  -2   1   7        1.06        2.39      2.62 o 
  -1   1   7       81.97       79.95      3.97 o 
   0   1   7       46.87       43.21      3.17 o 
   1   1   7      149.67      145.85      6.47 o 
   2   1   7        4.64        6.58      3.02 o 
   3   1   7       25.82       38.49      5.66 o 
   4   1   7       34.56       38.30      5.63 o 
   5   1   7       62.74       75.48      7.43 o 
   6   1   7       51.95       57.45      9.84 o 
 -10   2   7       46.15       58.43      6.16 o 
  -9   2   7       10.30       10.17      2.49 o 
  -8   2   7       13.31        7.33      3.01 o 
  -7   2   7      108.09      113.18      6.95 o 
  -6   2   7       71.99       68.66      4.85 o 
  -5   2   7       72.36       76.70      4.69 o 
  -4   2   7      207.67      218.88      7.65 o 
  -3   2   7       57.87       54.15      3.89 o 
  -2   2   7       63.19       63.26      4.06 o 
  -1   2   7      153.55      146.63      5.19 o 
   0   2   7      282.06      263.54      7.24 o 
   1   2   7       21.29       24.53      2.90 o 
   2   2   7       59.95       60.76      8.67 o 
   3   2   7      528.52      556.64     17.71 o 
   4   2   7        2.03        4.42      4.64 o 
   5   2   7       74.76       85.05      7.66 o 
   6   2   7       10.67        9.24     11.14 o 
 -10   3   7       15.52       14.54      7.29 o 
  -9   3   7       81.69       77.95      5.54 o 
  -8   3   7      123.99      121.47      8.23 o 
  -7   3   7       32.54       37.72      5.05 o 
  -6   3   7       30.53       30.55      3.53 o 
  -5   3   7        2.03        3.78      2.49 o 
  -4   3   7      124.72      129.30      5.97 o 
  -3   3   7        8.28        8.17      2.72 o 
  -2   3   7       12.53       11.32      2.24 o 
  -1   3   7       13.25       11.86      3.69 o 
   0   3   7      192.06      187.95      6.17 o 
   1   3   7      885.53      863.68     15.40 o 
   2   3   7        8.00       12.06      2.68 o 
   3   3   7      468.39      474.79     13.33 o 
   4   3   7      101.01      106.73      9.29 o 
   5   3   7       97.50       99.57     10.83 o 
   6   3   7       60.65       63.69      7.21 o 
 -10   4   7       26.20       23.51      5.16 o 
  -9   4   7       15.37       11.08      3.54 o 
  -8   4   7       21.33       21.01      3.81 o 
  -7   4   7      214.94      207.61      9.87 o 
  -6   4   7        4.17        1.89      3.38 o 
  -5   4   7       85.63       89.00      5.20 o 
  -4   4   7       19.09       17.78      2.99 o 
  -3   4   7       85.02       70.07      3.97 o 
  -2   4   7        7.11        5.79      2.07 o 
  -1   4   7       20.55       22.46      2.64 o 
   0   4   7        0.01        2.26      2.17 o 
   1   4   7        6.14        4.80      2.77 o 
   2   4   7        9.37        9.82      2.74 o 
   3   4   7        3.57        2.96      2.72 o 
   4   4   7        0.10        0.13      4.11 o 
   5   4   7        3.66        7.86      4.73 o 
   6   4   7       23.94       24.46      5.85 o 
 -10   5   7        0.38       -2.33      5.12 o 
  -9   5   7        4.88        5.28      3.41 o 
  -8   5   7        8.53        2.80      3.14 o 
  -7   5   7        2.76        4.25      3.36 o 
  -6   5   7       36.05       25.32      7.93 o 
  -5   5   7        0.04       -0.08      2.52 o 
  -4   5   7        5.48       10.90      2.89 o 
  -3   5   7       27.50       29.50      3.07 o 
  -2   5   7       61.60       58.76      3.79 o 
  -1   5   7       36.58       42.45      3.38 o 
   0   5   7        9.20       11.42      2.58 o 
   1   5   7        9.86       13.19      2.94 o 
   2   5   7       32.38       32.52      3.44 o 
   3   5   7       78.15       69.42      4.60 o 
   4   5   7       11.72        9.84      3.50 o 
   5   5   7        3.92       10.90      6.32 o 
   6   5   7        4.58       12.96      6.12 o 
  -9   6   7        0.98       12.37      3.76 o 
  -8   6   7        0.74        7.83      4.19 o 
  -7   6   7       15.43       25.59      4.20 o 
  -6   6   7      472.70      467.58     24.66 o 
  -5   6   7       39.49       28.44      9.16 o 
  -4   6   7       20.53       18.14      3.67 o 
  -3   6   7        0.01        0.47      2.34 o 
  -2   6   7        0.64        1.58      2.11 o 
  -1   6   7      139.08      140.04      5.64 o 
   0   6   7      172.06      172.81      6.35 o 
   1   6   7      176.03      160.19      7.20 o 
   2   6   7        9.09       16.77      2.98 o 
   3   6   7      190.53      172.85      8.06 o 
   4   6   7       17.46       17.80      3.45 o 
   5   6   7        0.76        2.60      3.60 o 
  -9   7   7       15.79       35.53      8.82 o 
  -8   7   7       86.74       89.72      6.69 o 
  -7   7   7        4.22        7.25      4.62 o 
  -6   7   7        1.51        4.20      3.39 o 
  -5   7   7        6.62        8.61      3.40 o 
  -4   7   7       14.09       16.33      5.07 o 
  -3   7   7       14.38       17.08      2.77 o 
  -2   7   7       24.81       31.00      3.42 o 
  -1   7   7       46.88       50.57      3.80 o 
   0   7   7       32.17       32.09      3.39 o 
   1   7   7       90.26       84.55      6.03 o 
   2   7   7       36.45       34.73      4.61 o 
   3   7   7       57.21       60.37      4.54 o 
   4   7   7        0.51        0.04      3.00 o 
   5   7   7       68.43       80.87      6.01 o 
  -8   8   7        2.05        4.45      3.77 o 
  -7   8   7        5.66       10.97      3.86 o 
  -6   8   7       17.08       15.30      3.86 o 
  -5   8   7       60.36       68.70      4.80 o 
  -4   8   7        0.96       -0.32      2.69 o 
  -3   8   7       37.84       42.35      3.78 o 
  -2   8   7        3.20        2.00      2.62 o 
  -1   8   7      179.70      173.09      6.62 o 
   0   8   7      326.04      315.28     16.70 o 
   1   8   7        6.20        4.36      2.74 o 
   2   8   7       26.54       27.74      3.55 o 
   3   8   7        1.62        4.09      2.95 o 
   4   8   7        6.07        8.06      3.24 o 
  -7   9   7       12.24        9.00      3.92 o 
  -6   9   7       60.45       61.25      6.47 o 
  -5   9   7       21.25       20.90      3.36 o 
  -4   9   7       13.74       18.97     12.19 o 
  -3   9   7       97.37      103.74      6.56 o 
  -2   9   7      147.06      143.73      6.21 o 
  -1   9   7        4.87        1.00      2.83 o 
   0   9   7        0.47        0.53      2.85 o 
   1   9   7        0.02        3.66      2.84 o 
   2   9   7       51.66       53.99      5.21 o 
   3   9   7        7.47        8.78      3.22 o 
   4   9   7        6.28        8.86      4.38 o 
  -6  10   7      109.96      114.34      7.47 o 
  -5  10   7        0.29       -1.00      2.80 o 
  -4  10   7       47.10       62.54      6.45 o 
  -3  10   7        6.65        6.34      4.59 o 
  -2  10   7        6.30       13.27      3.12 o 
  -1  10   7        0.02        4.52      2.84 o 
   0  10   7        0.05       -1.32      2.95 o 
   1  10   7       47.06       51.87      4.58 o 
   2  10   7       23.09       28.98      4.08 o 
   3  10   7       86.52       81.86      5.49 o 
  -5  11   7        6.01        4.31      3.00 o 
  -4  11   7       51.54       52.99      4.57 o 
  -3  11   7      158.90      169.88      7.30 o 
  -2  11   7      132.87      137.17      9.87 o 
  -1  11   7       66.76       62.37      4.64 o 
   0  11   7        3.97        6.23      3.04 o 
   1  11   7       13.23       14.15      3.51 o 
  -2  12   7        5.22        8.48      3.07 o 
  -9   0   8       11.28       17.91      4.58 o 
  -8   0   8      111.70      111.61     10.75 o 
  -7   0   8      610.71      619.15     25.88 o 
  -6   0   8      357.26      361.85     18.61 o 
  -5   0   8      112.06       86.79      9.17 o 
  -4   0   8       43.74       26.87      6.07 o 
  -3   0   8      368.44      351.05     18.57 o 
  -2   0   8      471.85      424.58     21.05 o 
  -1   0   8       24.81       24.68      6.14 o 
   0   0   8       63.87       73.63      9.31 o 
   1   0   8      135.00      131.13     12.23 o 
   2   0   8       52.30       54.90      9.12 o 
   3   0   8       90.41       93.03     11.38 o 
   4   0   8        4.84       -1.43      6.83 o 
   5   0   8       43.61       36.63      8.91 o 
  -9   1   8        1.52        6.28      2.74 o 
  -8   1   8        1.40        1.00      4.25 o 
  -7   1   8       11.41       20.50      4.36 o 
  -6   1   8       29.00       25.60      5.30 o 
  -5   1   8        0.46        0.04      3.75 o 
  -4   1   8        0.63        1.52      3.19 o 
  -3   1   8       60.17       78.96      6.31 o 
  -2   1   8      260.22      246.36     11.06 o 
  -1   1   8       23.08       22.74      4.42 o 
   0   1   8        0.48       -1.94      4.58 o 
   1   1   8       43.97       39.84      5.41 o 
   2   1   8        5.76        6.20      4.38 o 
   3   1   8        2.06        1.46      4.93 o 
   4   1   8        2.47        5.96      4.91 o 
   5   1   8       13.81       17.79      8.28 o 
  -9   2   8        6.07        4.02      2.75 o 
  -8   2   8       92.44       94.45      9.95 o 
  -7   2   8      145.07      148.40      7.18 o 
  -6   2   8       16.76       13.65      3.94 o 
  -5   2   8       21.06       15.73      3.23 o 
  -4   2   8        7.49       10.87      2.81 o 
  -3   2   8       22.31       25.10      3.85 o 
  -2   2   8       32.41       31.04      3.52 o 
  -1   2   8       38.63       38.60      3.97 o 
   0   2   8        7.31        5.55      3.06 o 
   1   2   8       14.95       23.19      4.38 o 
   2   2   8       12.59       14.38      3.94 o 
   3   2   8       53.67       57.39      6.67 o 
   4   2   8       17.55       25.98      5.83 o 
   5   2   8        0.10        4.74      5.18 o 
  -9   3   8        0.28        2.01      3.32 o 
  -8   3   8       12.41        7.31      3.56 o 
  -7   3   8       16.20       21.10      3.87 o 
  -6   3   8       14.38       13.25      3.41 o 
  -5   3   8       28.21       30.60      3.81 o 
  -4   3   8       75.39       66.10      5.99 o 
  -3   3   8       12.99       15.27      3.11 o 
  -2   3   8       25.87       23.55      2.86 o 
  -1   3   8        0.49        1.93      3.58 o 
   0   3   8        0.72        0.42      3.16 o 
   1   3   8       49.41       46.08      4.64 o 
   2   3   8      185.05      194.32      8.58 o 
   3   3   8      233.16      234.89     12.11 o 
   4   3   8       29.24       36.01      6.33 o 
  -9   4   8        0.29       -1.65      4.25 o 
  -8   4   8        0.49       -3.33      3.33 o 
  -7   4   8        6.48       18.14      5.91 o 
  -6   4   8        2.89        8.57      3.23 o 
  -5   4   8        0.93        0.08      3.01 o 
  -4   4   8        0.47       -1.49      2.81 o 
  -3   4   8      116.16      108.99      5.17 o 
  -2   4   8       51.70       60.32      4.05 o 
  -1   4   8        0.88        2.02      2.83 o 
   0   4   8       31.91       39.63      5.37 o 
   1   4   8       13.96       23.17      4.28 o 
   2   4   8        8.59        9.28      3.69 o 
   3   4   8        0.35        2.37      4.50 o 
   4   4   8        0.57       -0.01      4.79 o 
  -8   5   8        7.77        7.76      4.03 o 
  -7   5   8       14.94       23.56      8.14 o 
  -6   5   8        9.67       14.48      3.73 o 
  -5   5   8        3.97        7.18      4.05 o 
  -4   5   8        0.51        3.81      3.11 o 
  -3   5   8        6.14       10.86      2.77 o 
  -2   5   8      135.91      123.31      5.58 o 
  -1   5   8       13.93       12.48      2.76 o 
   0   5   8       38.53       39.25      3.71 o 
   1   5   8      231.93      211.88      8.96 o 
   2   5   8       38.65       41.03      4.96 o 
   3   5   8       84.02       86.29      6.49 o 
   4   5   8       65.74       80.19      7.73 o 
  -8   6   8       10.80       10.63      4.12 o 
  -7   6   8       13.83       22.86      4.70 o 
  -6   6   8       20.82       17.57      5.11 o 
  -5   6   8        1.07        7.93      3.62 o 
  -4   6   8       14.98       17.59      3.70 o 
  -3   6   8      169.28      151.90      6.80 o 
  -2   6   8        6.93       11.47      2.81 o 
  -1   6   8       47.64       44.57      3.94 o 
   0   6   8       56.30       48.49      4.72 o 
   1   6   8       87.41       94.90      6.30 o 
   2   6   8        0.08        3.25      2.91 o 
   3   6   8        0.47        1.97      3.83 o 
  -7   7   8        0.22        2.88      4.12 o 
  -6   7   8        5.53        5.88      7.24 o 
  -5   7   8        4.89        3.48      4.56 o 
  -4   7   8       68.09       70.32      4.67 o 
  -3   7   8        1.56        5.50      2.93 o 
  -2   7   8       33.30       38.77      3.86 o 
  -1   7   8        8.39        6.53      2.81 o 
   0   7   8        4.10        5.71      2.90 o 
   1   7   8       41.62       35.50      3.92 o 
   2   7   8        3.13        3.61      3.00 o 
   3   7   8       30.02       34.67      4.55 o 
  -6   8   8       23.16       29.84      4.86 o 
  -5   8   8       36.97       40.42      6.36 o 
  -4   8   8       16.32       16.72      4.98 o 
  -3   8   8        2.63       -0.32      2.81 o 
  -2   8   8        0.72        1.00      2.86 o 
  -1   8   8       41.64       44.36      4.99 o 
   0   8   8      200.55      222.91      8.02 o 
   1   8   8      105.67      110.06      5.82 o 
   2   8   8       11.90       11.13      3.33 o 
  -5   9   8       32.72       38.72      4.40 o 
  -4   9   8        9.54       13.86      4.30 o 
  -3   9   8        1.64        1.91      2.99 o 
  -2   9   8       29.62       31.68      3.95 o 
  -1   9   8       12.88        9.90      3.36 o 
   0   9   8       43.03       43.81      4.31 o 
   1   9   8        3.21        8.28      3.28 o 
  -2  10   8        1.03        5.39      3.23 o 
  -7   1   9        0.13       12.83      4.87 o 
  -6   1   9        7.33       29.23     17.09 o 
  -5   1   9        2.12       10.75      4.02 o 
  -4   1   9       23.73       23.67      4.52 o 
  -3   1   9       17.24       16.39      4.44 o 
  -2   1   9        8.20        6.58      4.16 o 
  -1   1   9        0.40        3.29      4.02 o 
   0   1   9       81.19       84.10      7.67 o 
   1   1   9        9.43        6.49      4.62 o 
   2   1   9        3.81        7.77      5.17 o 
  -7   2   9        5.19       10.11      4.58 o 
  -6   2   9        0.94       -0.57      3.85 o 
  -5   2   9       47.16       55.84      6.22 o 
  -4   2   9       31.20       30.76      5.10 o 
  -3   2   9       49.25       38.99      5.59 o 
  -2   2   9       46.13       49.84      6.13 o 
  -1   2   9       19.49       23.64      4.93 o 
   0   2   9       17.66       20.35      5.37 o 
   1   2   9       67.56       78.29      7.55 o 
   2   2   9        8.93        6.54      5.75 o 
  -7   3   9        9.17       11.72      4.80 o 
  -6   3   9       19.20       24.50      9.08 o 
  -5   3   9       20.81       20.63      4.77 o 
  -4   3   9       98.58       81.81      6.90 o 
  -3   3   9       47.42       52.12      5.98 o 
  -2   3   9        0.00       -1.67      3.82 o 
  -1   3   9        0.46       -0.66      4.75 o 
   0   3   9       54.58       52.45      9.44 o 
   1   3   9       34.95       52.52      6.53 o 
   2   3   9       48.88       49.83      6.76 o 
  -6   4   9        0.07        2.82      3.79 o 
  -5   4   9       20.38       24.67      4.15 o 
  -4   4   9        0.28        7.55      3.53 o 
  -3   4   9       22.25       24.48      9.37 o 
  -2   4   9        5.07       -2.93      4.07 o 
  -1   4   9        0.21        4.02      3.87 o 
   0   4   9       29.90       27.78      5.43 o 
   1   4   9       18.68       26.73      5.57 o 
  -6   5   9        1.61        5.39      3.72 o 
  -5   5   9        1.08        5.66      3.57 o 
  -4   5   9        0.29        3.11      3.70 o 
  -3   5   9       13.14        9.30      3.87 o 
  -2   5   9       13.77       13.69      3.18 o 
  -1   5   9        0.01       -0.68      3.40 o 
   0   5   9        6.00        9.45      6.25 o 
   1   5   9        0.00        3.19      3.66 o 
  -5   6   9        0.69        4.25      3.55 o 
  -4   6   9       37.04       42.02      5.26 o 
  -3   6   9       46.10       52.86      4.44 o 
  -2   6   9      108.96      111.77      5.86 o 
  -1   6   9        0.41        1.76      3.15 o 
   0   6   9        0.12        1.41      3.75 o 
  -3   7   9        5.44        6.04      3.44 o 
  -2   7   9       24.15       24.06      3.63 o 
                                                 
